# Supplementary material for: Identification of GRP78 as a novel host factor that facilitates zoonotic porcine deltacoronavirus internalization and replication via clathrin-mediated endocytosis
Source: J Virol. 2026 Jul 2;100(7):e00717-26. doi: 10.1128/jvi.00717-26 (PMC13386991; doi:10.1128/jvi.00717-26)
Supplement: Table S1 — Results of LC-MS/MS analysis of host proteins co-immunoprecipitated with PDCoV S1. [file jvi.00717-26-s0005.xlsx]

## Sheet: proteins
Protein Group	Protein ID	Accession	-10lgP	Coverage (%)	Coverage (%) Sample 1	FC: (S1-Fc)/Fc	P_Value(S1-Fc)/Fc	log10pvalue	Area Sample 1	#Peptides	#Unique	#Spec Sample 1	PTM	Avg. Mass	gene_name	symbol	Description
2	6	sp|P02554|TBB_PIG	344.02	49	49	8.166	0.4041	-0.3935	6.24E+05	14	1	37	Carbamidomethylation; Oxidation (M)	49861	HSPA2	HSPA2	Heat shock protein family A (Hsp70) member 2 OS=Sus scrofa OX=9823 GN=HSPA2 PE=1 SV=2
5	7	sp|Q767L7|TBB5_PIG	341.64	48	48	6.542	0.006986	-1.15571	5.22E+06	14	2	31	Carbamidomethylation; Oxidation (M)	49671	VDAC2	VDAC2	Voltage-dependent anion-selective channel protein 2 OS=Sus scrofa OX=9823 GN=VDAC2 PE=4 SV=3
1	4	A0A287A275|A0A287A275_PIG	341.55	49	49	5.021	0.6675	-0.175542	4.32E+06	14	1	36	Carbamidomethylation; Oxidation (M)	49831	GLUD1	GLUD1	Glutamate dehydrogenase 1 mitochondrial OS=Sus scrofa OX=9823 GN=GLUD1 PE=1 SV=1
3	16	A0A288CFV7|A0A288CFV7_PIG	319.42	38	38	4.137	0.3287	-0.483187	9.89E+07	11	1	30	Carbamidomethylation; Oxidation (M)	49960	KRT14	KRT14	Keratin 14 OS=Sus scrofa OX=9823 GN=KRT14 PE=1 SV=1
8	31	A0A140H1A5|A0A140H1A5_PIG	319.41	52	52	3.864	0.00418	-0.378813	1.01E+08	12	8	32	Carbamidomethylation; Oxidation (M)	34775	GRP78	GRP78	Glucose-regulated protein 78 (GRP78) OS=Sus scrofa OX=9823 GN=GRP78 PE=1 SV=3
12	28	F1SHQ8|F1SHQ8_PIG	313.51	39	39	3.681	0.1822	-0.739428	1.80E+06	11	1	27	Carbamidomethylation; Oxidation (M)	48286	VIM	VIM	Vimentin OS=Sus scrofa domesticus OX=9825 GN=VIM PE=3 SV=1
10	9	F2Z5K5|F2Z5K5_PIG	311.36	44	44	3.655	0.004464	-0.350266	1.43E+07	12	2	29	Carbamidomethylation; Oxidation (M)	49572	LGALS1	LGALS1	Galectin OS=Sus scrofa OX=9823 GN=LGALS1 PE=1 SV=1
7	26	sp|P02550|TBA1A_PIG	309.17	37	37	3.603	0.281	-0.551278	1.60E+06	11	1	28	Carbamidomethylation; Oxidation (M)	50069	KRT5	KRT5	Keratin 5 OS=Sus scrofa OX=9823 GN=KRT5 PE=1 SV=3
15	14	F1S9Q1|F1S9Q1_PIG	307.32	23	23	3.254	0.1529	-0.815564	1.84E+08	12	7	25	Carbamidomethylation; Oxidation (M)	70866	MDH2	MDH2	Malate dehydrogenase (Fragment) OS=Sus scrofa OX=9823 GN=MDH2 PE=2 SV=1
22	21	A0A287AGU2|A0A287AGU2_PIG	280.21	24	24	3.136	0.008118	-0.0905456	6.71E+07	10	10	16	Carbamidomethylation; Oxidation (M)	59428	APN	APN	Aminopeptidase OS=Sus scrofa OX=9823 GN=pAPN PE=1 SV=2
17	1	Q0QEM6|Q0QEM6_PIG	277.15	50	50	3.115	0.4098	-0.387417	6.28E+07	14	14	17	Oxidation (M)	47089	ANXA1	ANXA1	Annexin OS=Sus scrofa OX=9823 GN=ANXA1 PE=1 SV=3
14	76	sp|P00761|TRYP_PIG	268.75	45	45	3.077	0.01055	-1.97634	2.36E+09	7	7	25	Carbamidomethylation; Oxidation (M)	24409	ANKHD1	ANKHD1	Ankyrin repeat and KH domain-containing protein 1 OS=Sus scrofa OX=9823 GN=ANKHD1 PE=4 SV=3
20	67	F1SA70|F1SA70_PIG	261.93	15	15	2.988	0.3756	-0.425263	3.79E+07	7	2	17	Carbamidomethylation	69025	EEF2	EEF2	Eukaryotic translation elongation factor 2 OS=Sus scrofa OX=9823 GN=EEF2 PE=1 SV=1
46	59	F1S2F6|F1S2F6_PIG	260.81	40	40	2.932	0.3796	-0.420662	3.08E+07	8	8	9	Carbamidomethylation	31605	LOC100514912	LOC100514912	Elongation factor 1-alpha OS=Sus scrofa OX=9823 GN=LOC100514912 PE=3 SV=1
25	19	F1SEN2|F1SEN2_PIG	259.58	27	27	2.909	0.01788	-1.74739	4.76E+07	11	11	15	Carbamidomethylation; Oxidation (M)	61308	GAPDH	GAPDH	Glyceraldehyde-3-phosphate dehydrogenase (Fragment) OS=Sus scrofa OX=9823 GN=GAPDH PE=2 SV=1
41	48	A0A287AK58|A0A287AK58_PIG	258.64	23	23	2.614	0.01162	-1.93442	1.83E+06	8	2	10	Oxidation (M)	54797	SDHA	SDHA	Succinate dehydrogenase [ubiquinone] flavoprotein subunit mitochondrial OS=Sus scrofa domesticus OX=9825 GN=SDHA PE=3 SV=1
28	45	F1RS36|F1RS36_PIG	236.91	18	18	2.584	0.01849	-1.73283	3.82E+07	11	9	13	Oxidation (M)	68787	YWHAE	YWHAE	Tyrosine 3-monooxygenase/tryptophan 5-monooxygenase activation protein epsilon OS=Sus scrofa OX=9823 GN=YWHAE PE=1 SV=1
19	57	A0A0B8RVD8|A0A0B8RVD8_PIG	232.17	21	21	2.566	0.8181	-0.0871883	5.20E+07	7	7	15	Oxidation (M)	53668	EEF1A1	EEF1A1	Elongation factor 1-alpha 1 OS=Sus scrofa OX=9823 GN=EEF1A1 PE=1 SV=1
30	143	A0A286ZRI5|A0A286ZRI5_PIG	227.73	60	60	2.488	0.3649	-0.437814	4.59E+07	5	5	13	Carbamidomethylation; Oxidation (M)	14720	KRT1	KRT1	Uncharacterized protein OS=Sus scrofa OX=9823 GN=KRT1 PE=1 SV=2
21	52	F1SGG6|F1SGG6_PIG	226.64	12	12	2.444	0.04886	-1.31096	1.14E+07	7	2	13	Oxidation (M)	63166	HSPD1	HSPD1	60 kDa heat shock protein mitochondrial OS=Sus scrofa OX=9823 GN=HSPD1 PE=1 SV=3
53	72	Q0QF26|Q0QF26_PIG	223.27	36	36	2.333	0.1069	-0.970982	2.09E+07	7	7	9	Carbamidomethylation	29478	DSP	DSP	Desmoplakin OS=Sus scrofa OX=9823 GN=DSP PE=1 SV=3
37	147	A0A287AER8|A0A287AER8_PIG	222.22	19	19	2.256	0.02892	-1.53865	5.08E+07	5	1	12	Oxidation (M)	37409	KRT10	KRT10	Keratin 10 OS=Sus scrofa OX=9823 GN=KRT10 PE=1 SV=2
39	129	F1SJB5|F1SJB5_PIG	215.32	23	23	2.251	0.09819	-1.00789	2.71E+07	5	5	11		38744	VCP	VCP	Transitional endoplasmic reticulum ATPase OS=Sus scrofa OX=9823 GN=VCP PE=1 SV=1
51	103	F1RGE8|F1RGE8_PIG	213	3	3	2.229	0.02657	-1.57545	3.98E+07	5	5	7	Carbamidomethylation; Oxidation (M)	269180	IMMT	IMMT	MICOS complex subunit MIC60 OS=Sus scrofa OX=9823 GN=IMMT PE=1 SV=1
70	152	A0A287A1E0|A0A287A1E0_PIG	211.81	8	8	2.223	0.6176	-0.209286	9.79E+06	5	5	7	Carbamidomethylation	93742	RPN1	RPN1	Dolichyl-diphosphooligosaccharide--protein glycosyltransferase subunit 1 OS=Sus scrofa OX=9823 GN=RPN1 PE=3 SV=1
24	150	F1STM4|F1STM4_PIG	210.99	12	12	2.217	0.3226	-0.491322	1.08E+08	5	1	15		50236	PRPF8	PRPF8	Pre-mRNA processing factor 8 OS=Sus scrofa OX=9823 GN=PRPF8 PE=1 SV=3
58	114	Q0QES9|Q0QES9_PIG	210.84	30	30	2.216	0.002331	-0.632439	1.40E+07	4	4	6	Carbamidomethylation; Oxidation (M)	24195	HSPG2	HSPG2	Heparan sulfate proteoglycan 2 OS=Sus scrofa OX=9823 GN=HSPG2 PE=1 SV=1
33	39	A0A0B8RT86|A0A0B8RT86_PIG	209.94	21	21	2.207	0.003784	-1.42193	1.97E+07	9	9	10	Carbamidomethylation	72832	VDAC1	VDAC1	Voltage-dependent anion-selective channel protein 1 OS=Sus scrofa OX=9823 GN=VDAC1 PE=2 SV=3
45	99	A0A287ARU7|A0A287ARU7_PIG	208.36	32	32	2.186	0.1405	-0.852293	6.15E+06	6	4	10	Carbamidomethylation; Oxidation (M)	27419	ANXA2	ANXA2	Annexin A2 OS=Sus scrofa OX=9823 GN=ANXA2 PE=1 SV=4
27	86	A0A286ZUI3|A0A286ZUI3_PIG	208.33	18	18	2.169	0.004429	-2.35271	2.26E+08	6	2	13	Oxidation (M)	46662	KRT14	KRT14	Keratin 14 OS=Sus scrofa OX=9823 GN=KRT14 PE=1 SV=1
16	61	F1SGG3|F1SGG3_PIG	206.28	11	11	2.167	0.2717	-0.565894	3.59E+08	7	4	19	Oxidation (M)	64874	ATP6V1A	ATP6V1A	V-type proton ATPase catalytic subunit A OS=Sus scrofa OX=9823 GN=ATP6V1A PE=1 SV=1
43	92	F1SMZ7|F1SMZ7_PIG	203.81	13	13	2.165	0.1163	-0.934383	1.09E+07	6	6	10	Oxidation (M)	60907	HSPA1L	HSPA1L	Heat shock 70 kDa protein 1-like OS=Sus scrofa OX=9823 GN=HSPA1L PE=2 SV=1
38	83	F1RW75|F1RW75_PIG	203.4	2	2	2.149	0.5554	-0.255386	8.14E+06	5	5	5		331618	ENPP6	ENPP6	Ectonucleotide pyrophosphatase/phosphodiesterase family member 6 OS=Sus scrofa OX=9823 GN=ENPP6 PE=2 SV=2
78	125	I3LDS3|I3LDS3_PIG	202.64	9	9	2.13	0.05421	-1.26584	9.86E+07	5	3	6		58980	PPIA	PPIA	Peptidyl-prolyl cis-trans isomerase A OS=Sus scrofa OX=9823 GN=PPIA PE=1 SV=2
79	134	A0A286ZSB5|A0A286ZSB5_PIG	200.19	10	10	2.117	0.207	-0.684009	2.19E+07	5	5	6	Oxidation (M)	84494	NUDT21	NUDT21	Cleavage and polyadenylation specificity factor subunit 5 OS=Sus scrofa OX=9823 GN=NUDT21 PE=1 SV=1
50	96	A0A287A2N6|A0A287A2N6_PIG	198.78	15	15	2.113	0.1801	-0.744462	8.45E+06	6	6	9		75567	KRT3	KRT3	Keratin 3 OS=Sus scrofa OX=9823 GN=KRT3 PE=1 SV=2
83	110	A0A287BFC9|A0A287BFC9_PIG	198.34	15	15	2.089	0.4023	-0.395439	4.39E+06	5	5	5		66956	HSPA9	HSPA9	Heat shock protein family A (Hsp70) member 9 OS=Sus scrofa OX=9823 GN=HSPA9 PE=3 SV=3
61	102	F1RHH8|F1RHH8_PIG	195.91	3	3	2.086	0.6379	-0.195241	4.28E+06	4	4	4		273599	ACSF2	ACSF2	Acyl-CoA synthetase family member 2 OS=Sus scrofa OX=9823 GN=ACSF2 PE=1 SV=1
108	130	A0A286ZHV7|A0A286ZHV7_PIG	195.65	2	2	2.08	0.03492	-1.4568	6.83E+06	5	5	5	Carbamidomethylation; Oxidation (M)	451092	YWHAZ	YWHAZ	14-3-3 protein zeta/delta OS=Sus scrofa OX=9823 GN=YWHAZ PE=1 SV=1
162	214	sp|Q9MZ16|VDAC1_PIG	195.14	22	22	2.067	0.004419	-2.35369	6.31E+06	4	3	4		30727	HK1	HK1	Hexokinase-1 OS=Sus scrofa OX=9823 GN=HK1 PE=1 SV=1
56	91	sp|P19620|ANXA2_PIG	192.78	22	22	2.064	0.003102	-0.508344	2.30E+07	6	6	8	Carbamidomethylation; Acetylation (N-term)	38542	GPNMB	GPNMB	Transmembrane glycoprotein NMB precursor OS=Sus scrofa OX=9823 GN=GPNMB PE=1 SV=1
54	82	F1S0J8|F1S0J8_PIG	191.3	18	18	2.064	0.03114	-1.50654	3.64E+06	6	2	7		44213	KRT8	KRT8	Keratin type II cytoskeletal 8 OS=Sus scrofa OX=9823 GN=KRT8 PE=1 SV=1
84	163	A0A287BCX5|A0A287BCX5_PIG	190.09	12	12	2.059	0.7205	-0.14236	5.74E+06	5	5	6	Carbamidomethylation; Oxidation (M)	64182	MCM3	MCM3	DNA helicase OS=Sus scrofa OX=9823 GN=MCM3 PE=1 SV=2
31	156	sp|A5A8V7|HS71L_PIG	188.71	8	8	2.053	0.6941	-0.158572	1.60E+07	4	1	10	Oxidation (M)	70344	HSPB1	HSPB1	Heat shock protein beta-1 OS=Sus scrofa OX=9823 GN=HSPB1 PE=2 SV=1
80	140	sp|Q58D68|ENPP6_PIG	187.49	16	16	2.041	0.2196	-0.658348	3.37E+06	5	5	6		50356	FXR2	FXR2	FMR1 autosomal homolog 2 OS=Sus scrofa OX=9823 GN=FXR2 PE=1 SV=1
71	160	sp|P62936|PPIA_PIG	183.36	36	36	2.031	0.1841	-0.734923	8.27E+06	5	5	5	Carbamidomethylation	17869	HSP90AB1	HSP90AB1	Heat shock protein HSP 90-beta OS=Sus scrofa OX=9823 GN=HSP90AB1 PE=1 SV=1
26	151	A0A286ZWI2|A0A286ZWI2_PIG	181.07	26	26	2.011	0.1798	-0.745186	1.07E+09	5	5	16		26256	PHB2	PHB2	Prohibitin-2 OS=Sus scrofa OX=9823 GN=PHB2 PE=1 SV=1
36	137	I3LDM6|I3LDM6_PIG	179.75	8	8	1.99	0.1548	-0.810201	7.08E+06	6	2	8		64800	KRT75	KRT75	Keratin 75 OS=Sus scrofa OX=9823 GN=KRT75 PE=1 SV=1
63	84	F1RGJ3|F1RGJ3_PIG	176.83	14	14	1.989	0.1364	-0.865154	1.09E+07	6	6	7	Oxidation (M)	66572	APOPT1	APOPT1	Uncharacterized protein OS=Sus scrofa OX=9823 GN=APOPT1 PE=1 SV=1
109	206	A0A287B7S7|A0A287B7S7_PIG	174.93	11	11	1.973	0.4984	-0.302413	6.58E+06	4	4	5	Carbamidomethylation	68113	PDIA3	PDIA3	Protein disulfide-isomerase OS=Sus scrofa OX=9823 GN=PDIA3 PE=1 SV=1
52	108	A0A287AXR5|A0A287AXR5_PIG	174.6	24	24	1.963	0.5422	-0.265832	2.14E+06	5	3	8	Carbamidomethylation; Oxidation (M)	26683	KRT2	KRT2	Keratin type II cytoskeletal 2 epidermal OS=Sus scrofa OX=9823 GN=KRT2 PE=1 SV=1
77	120	A0A287A1G6|A0A287A1G6_PIG	173.59	6	6	1.963	0.334	-0.476241	2.83E+06	5	3	5	Carbamidomethylation; Oxidation (M)	102294	LOC100737030	LOC100737030	Uncharacterized protein OS=Sus scrofa OX=9823 GN=LOC100737030 PE=1 SV=1
137	837	A0A287AKW4|A0A287AKW4_PIG	170.84	4	4	1.961	0.05906	-1.22863	5.93E+06	2	2	4	Oxidation (M)	55417	CFL1	CFL1	Cofilin-1 OS=Sus scrofa OX=9823 GN=CFL1 PE=1 SV=1
42	104	A0A287A8E9|A0A287A8E9_PIG	170.59	15	15	1.958	0.2976	-0.526352	1.37E+07	6	3	9	Oxidation (M)	46178	EN01	EN01	Enolase 1 (Alpha) OS=Sus scrofa domesticus OX=9825 GN=ENO1 PE=3 SV=1
134	253	I3L7E5|I3L7E5_PIG	168.46	4	4	1.957	0.4246	-0.37201	6.41E+06	3	3	4	Oxidation (M)	90970	FAM213A	FAM213A	Redox-regulatory protein FAM213A isoform 2 OS=Sus scrofa OX=9823 GN=FAM213A PE=1 SV=1
165	299	sp|Q5S1U1|HSPB1_PIG	167.17	19	19	1.952	0.8577	-0.0666595	1.21E+07	3	3	4		22942	CYB5B	CYB5B	Cytochrome b5 type B OS=Sus scrofa OX=9823 GN=CYB5B PE=1 SV=2
66	325	A0A287B3W9|A0A287B3W9_PIG	166.87	5	5	1.95	0.9328	-0.0302068	1.52E+07	2	1	5		63597	RPN2	RPN2	Dolichyl-diphosphooligosaccharide--protein glycosyltransferase subunit 2 OS=Sus scrofa OX=9823 GN=RPN2 PE=1 SV=3
140	229	A0A287A9T4|A0A287A9T4_PIG	166.24	6	6	1.947	0.7258	-0.139177	2.97E+05	3	1	3		81421	CSNK2A1	CSNK2A1	Uncharacterized protein OS=Sus scrofa OX=9823 GN=CSNK2A1 PE=1 SV=1
166	302	A0A287A7F6|A0A287A7F6_PIG	164.57	14	14	1.947	0.4062	-0.391249	3.83E+06	3	3	4		32343			Uncharacterized protein OS=Sus scrofa OX=9823 PE=1 SV=3
18	200	A0A287APM4|A0A287APM4_PIG	164.55	8	8	1.934	0.09112	-1.04034	2.29E+08	4	2	15		57427	KRT7	KRT7	Keratin 7 OS=Sus scrofa OX=9823 GN=KRT7 PE=3 SV=1
113	245	A0A286ZQE6|A0A286ZQE6_PIG	163.93	10	10	1.931	0.00292	-2.53313	3.49E+06	3	3	4		61525	ATP1A3	ATP1A3	Sodium/potassium-transporting ATPase subunit alpha OS=Sus scrofa OX=9823 GN=ATP1A3 PE=1 SV=1
85	177	F6QA08|F6QA08_PIG	163.01	9	9	1.931	0.8763	-0.0573422	3.45E+06	3	3	3		56730	SMAD2	SMAD2	Mothers against decapentaplegic homolog OS=Sus scrofa OX=9823 GN=Smad2 PE=2 SV=1
49	195	A0A287BHY5|A0A287BHY5_PIG	162.3	7	7	1.924	0.9868	-0.00576646	1.07E+07	4	2	7		65663	SLC25A6	SLC25A6	ADP/ATP translocase 3 OS=Sus scrofa OX=9823 GN=SLC25A6 PE=3 SV=1
69	127	A0A287AHM5|A0A287AHM5_PIG	162.21	10	10	1.917	0.3922	-0.406481	7.26E+05	4	1	5		50020	SERPINH1	SERPINH1	Serpin H1 precursor OS=Sus scrofa OX=9823 GN=SERPINH1 PE=1 SV=1
148	258	A0A287AQF2|A0A287AQF2_PIG	161.55	35	35	1.913	0.06807	-1.16698	5.89E+06	3	3	4	Carbamidomethylation	18002	PABPC1	PABPC1	Polyadenylate-binding protein OS=Sus scrofa OX=9823 GN=PABPC1 PE=1 SV=1
139	192	A0A0B8RSY9|A0A0B8RSY9_PIG	161.46	12	12	1.913	0.01001	-1.99913	3.85E+06	4	4	4	Carbamidomethylation	47288	HNRNPH1	HNRNPH1	Heterogeneous nuclear ribonucleoprotein H1 OS=Sus scrofa OX=9823 GN=HNRNPH1 PE=1 SV=2
112	216	A0A287ACV7|A0A287ACV7_PIG	160.55	21	21	1.901	0.4552	-0.341788	1.29E+07	4	4	5		24361	KRT78	KRT78	Keratin 78 OS=Sus scrofa OX=9823 GN=KRT78 PE=1 SV=1
149	289	F1S393|F1S393_PIG	158.92	38	38	1.895	0.1351	-0.869313	2.14E+06	3	3	3	Oxidation (M)	13938	JUP	JUP	Junction plakoglobin OS=Sus scrofa OX=9823 GN=JUP PE=4 SV=1
152	339	F1SEM2|F1SEM2_PIG	155.98	6	6	1.878	0.0206	-1.68592	1.92E+06	2	2	2		71042	LMNA	LMNA	Prelamin-A/C OS=Sus scrofa OX=9823 GN=LMNA PE=1 SV=1
73	244	F2Z5I5|F2Z5I5_PIG	155.77	6	6	1.87	0.001686	-2.77057	6.73E+06	2	2	2		45144	UQCRC1	UQCRC1	Ubiquinol-cytochrome c reductase core protein 1 OS=Sus scrofa OX=9823 GN=UQCRC1 PE=1 SV=2
64	167	F1SGG9|F1SGG9_PIG	154.51	11	11	1.865	0.5107	-0.291826	3.38E+05	3	1	5		35349	SDHB	SDHB	Succinate dehydrogenase [ubiquinone] iron-sulfur subunit mitochondrial OS=Sus scrofa OX=9823 GN=SDHB PE=1 SV=1
9	190	A0A287ASI0|A0A287ASI0_PIG	152.63	11	11	1.862	0.01636	-1.78595	2.79E+05	4	2	32		50787	PHB	PHB	Prohibitin OS=Sus scrofa OX=9823 GN=PHB PE=1 SV=3
101	202	D2WKD7|D2WKD7_PIG	151.8	5	5	1.856	0.335	-0.474942	2.54E+06	3	3	3	Oxidation (M)	111750	PPIL4	PPIL4	Peptidylprolyl isomerase like 4 OS=Sus scrofa OX=9823 GN=PPIL4 PE=1 SV=2
105	440	A0A1S5QMM8|A0A1S5QMM8_PIG	151.58	7	7	1.855	0.8817	-0.0546742	3.79E+07	2	2	5	Carbamidomethylation	52310			Uncharacterized protein OS=Sus scrofa OX=9823 PE=4 SV=1
60	142	A0A287AVQ0|A0A287AVQ0_PIG	150.8	10	10	1.847	0.4920000000000001	-0.308026	4.56E+06	3	2	4		38521	MYOF	MYOF	Myoferlin OS=Sus scrofa OX=9823 GN=MYOF PE=1 SV=1
103	283	A0A286ZRU9|A0A286ZRU9_PIG	150.37	6	6	1.847	0.3622	-0.44104	4.02E+06	2	2	3		46525	ELOC	ELOC	Elongin C OS=Sus scrofa OX=9823 GN=ELOC PE=1 SV=1
224	464	F2Z557|F2Z557_PIG	149.19	5	5	1.845	0.6595	-0.180779	6.69E+06	2	1	3		70671	CYC1	CYC1	Cytochrome c1 OS=Sus scrofa OX=9823 GN=CYC1 PE=1 SV=1
111	180	F2Z5H9|F2Z5H9_PIG	148.95	14	14	1.84	0.03969	-1.40121	1.94E+06	4	4	4		47087	LDHA	LDHA	L-lactate dehydrogenase OS=Sus scrofa OX=9823 GN=LDHA PE=1 SV=1
44	254	A0A287B7K6|A0A287B7K6_PIG	147.91	6	6	1.831	0.7829	-0.106288	2.43E+05	3	1	8		62608	DLAT	DLAT	Acetyltransferase component of pyruvate dehydrogenase complex OS=Sus scrofa OX=9823 GN=DLAT PE=3 SV=3
133	233	A0A2C9F3E9|A0A2C9F3E9_PIG	147.6	5	5	1.829	0.932	-0.0305794	3.75E+06	3	3	3		81737	ERP44	ERP44	Endoplasmic reticulum resident protein 44 precursor OS=Sus scrofa OX=9823 GN=ERP44 PE=1 SV=1
127	157	A0A287B1C7|A0A287B1C7_PIG	147.43	8	8	1.824	0.139	-0.856954	7.84E+06	4	4	4	Oxidation (M)	65185	PRDX3	PRDX3	Thioredoxin-dependent peroxide reductase mitochondrial OS=Sus scrofa OX=9823 GN=PRDX3 PE=1 SV=1
260	310	F1SKM0|F1SKM0_PIG	141.33	11	11	1.821	0.01378	-1.86044	3.46E+06	3	3	3		50607	TAGLN2	TAGLN2	Transgelin OS=Sus scrofa OX=9823 GN=TAGLN2 PE=1 SV=2
164	295	I3LDC1|I3LDC1_PIG	141.17	12	12	1.821			9.22E+06	3	3	3		31585	A2M	A2M	Alpha-2-macroglobulin receptor-associated protein OS=Sus scrofa OX=9823 GN=A2M PE=2 SV=1
261	365	F2Z543|F2Z543_PIG	135.29	15	15	1.815	0.4184	-0.378398	1.44E+06	2	2	2		29804	ACTN4	ACTN4	Actinin alpha 4 OS=Sus scrofa OX=9823 GN=ACTN4 PE=1 SV=1
67	619	I3LGX0|I3LGX0_PIG	133.65	5	5	1.814	0.0008003999999999999	-3.0913	4.52E+07	2	2	7	Oxidation (M)	57203	NFS1	NFS1	Cysteine desulfurase mitochondrial OS=Sus scrofa OX=9823 GN=NFS1 PE=1 SV=1
87	876	A0A287ANW8|A0A287ANW8_PIG	133.5	26	26	1.81	0.3764	-0.424339	2.14E+07	2	2	6	Oxidation (M)	12382	FSCN1	FSCN1	Fascin OS=Sus scrofa OX=9823 GN=FSCN1 PE=1 SV=2
351	685	A0A287AHC3|A0A287AHC3_PIG	133.01	1	1	1.809	0.6856	-0.163923	9.79E+05	2	2	2		247720	SLC25A3	SLC25A3	Solute carrier family 25 member 3 OS=Sus scrofa OX=9823 GN=SLC25A3 PE=2 SV=1
88	899	F2Z545|F2Z545_PIG	132.31	18	18	1.806	0.006021	-2.21961	9.75E+07	2	2	6	Carbamidomethylation; Oxidation (M)	12473	NPM1	NPM1	Nucleophosmin 1 OS=Sus scrofa OX=9823 GN=NPM1 PE=1 SV=2
272	872	A0A287AZF9|A0A287AZF9_PIG	131.37	11	11	1.796	0.03893	-1.4096	3.00E+06	2	2	3	Carbamidomethylation	35442	IDH2	IDH2	Isocitrate dehydrogenase [NADP] mitochondrial (Fragment) OS=Sus scrofa OX=9823 GN=IDH2 PE=1 SV=1
141	237	A0A287AD16|A0A287AD16_PIG	131.32	15	15	1.795	0.602	-0.220396	2.33E+06	3	2	3	Carbamidomethylation	30944	SUPT16H	SUPT16H	SPT16 homolog facilitates chromatin remodeling subunit OS=Sus scrofa OX=9823 GN=SUPT16H PE=1 SV=2
72	188	F1SMB2|F1SMB2_PIG	130.84	5	5	1.792	0.7825	-0.10651	5.20E+06	3	3	3		69184	RPL23	RPL23	60S ribosomal protein L23 OS=Sus scrofa OX=9823 GN=RPL23 PE=1 SV=1
245	482	A0A286ZMW0|A0A286ZMW0_PIG	130.35	9	9	1.787	0.337	-0.472357	2.09E+06	2	2	3	Carbamidomethylation	40002	TUFM	TUFM	Elongation factor Tu OS=Sus scrofa OX=9823 GN=TUFM PE=1 SV=1
377	476	F1S418|F1S418_PIG	129.93	10	10	1.786	0.4207	-0.376017	9.36E+06	2	2	2		28471	PDI-P5	PDI-P5	Protein disulfide isomerase P5 OS=Sus scrofa OX=9823 GN=pdi-p5 PE=1 SV=1
455	799	F1RJ93|F1RJ93_PIG	129.77	16	16	1.786			1.03E+06	2	2	2		22377	DCAF7	DCAF7	DDB1 and CUL4 associated factor 7 OS=Sus scrofa OX=9823 GN=DCAF7 PE=1 SV=1
348	556	A9YUA9|A9YUA9_PIG	129.75	7	7	1.784	0.8096	-0.0917241	1.37E+06	2	2	2		41723	SMARCC2	SMARCC2	SWI/SNF related matrix associated actin dependent regulator of chromatin subfamily c member 2 OS=Sus scrofa OX=9823 GN=SMARCC2 PE=1 SV=1
167	341	A0A287BQV2|A0A287BQV2_PIG	129.68	3	3	1.782	0.3989	-0.399125	5.67E+05	2	1	2		101118	DARS	DARS	Aspartyl-tRNA synthetase OS=Sus scrofa OX=9823 GN=DARS PE=1 SV=1
150	297	B6UV57|B6UV57_PIG	128.29	5	5	1.777	0.6722	-0.172495	1.65E+07	2	2	2		50401	EIF3D	EIF3D	Eukaryotic translation initiation factor 3 subunit D OS=Sus scrofa OX=9823 GN=EIF3D PE=1 SV=1
259	307	I3LKF3|I3LKF3_PIG	128.27	7	7	1.776			2.20E+06	3	3	3	Carbamidomethylation	51542	RPS8	RPS8	40S ribosomal protein S8 OS=Sus scrofa OX=9823 GN=RPS8 PE=1 SV=3
525	898	C8C420|C8C420_PIG	127.79	11	11	1.776	0.2011	-0.696566	2.83E+06	2	2	2	Carbamidomethylation	39990	PDHB	PDHB	Pyruvate dehydrogenase E1 component subunit beta mitochondrial OS=Sus scrofa OX=9823 GN=PDHB PE=1 SV=1
262	380	I3LUP6|I3LUP6_PIG	126.91	12	12	1.774	0.00116	-0.935505	8.32E+05	2	2	2	Oxidation (M)	32603	SLA-B	SLA-B	MHC class I antigen (Fragment) OS=Sus scrofa OX=9823 GN=SLA-B PE=2 SV=1
163	226	sp|P33198|IDHP_PIG	126.64	11	11	1.769	0.1111	-0.954247	5.55E+06	4	4	4	Carbamidomethylation; Oxidation (M)	47526	PFN1	PFN1	Profilin OS=Sus scrofa OX=9823 GN=PFN1 PE=1 SV=1
207	344	F1S8K5|F1S8K5_PIG	125.61	2	2	1.767	0.4645	-0.333005	5.59E+06	2	2	2		123660	UBA52	UBA52	Ubiquitin-60S ribosomal protein L40 OS=Sus scrofa OX=9823 GN=UBA52 PE=1 SV=2
527	912	sp|P62831|RL23_PIG	125.02	20	20	1.762	0.09705	-1.01296	6.53E+06	2	2	2	Carbamidomethylation	14865	CCT2	CCT2	Chaperonin containing TCP1 subunit 2 (Beta) OS=Sus scrofa OX=9823 GN=CCT2 PE=1 SV=1
151	298	F1RFI1|F1RFI1_PIG	124.99	7	7	1.758	0.2624	-0.58102	4.80E+07	3	3	4		49451	HNRNPK	HNRNPK	Heterogeneous nuclear ribonucleoprotein K OS=Sus scrofa OX=9823 GN=HNRNPK PE=1 SV=1
520	875	E1CAJ6|E1CAJ6_PIG	124.9	6	6	1.758	0.00151	-2.81816	7.71E+05	2	2	2		48074	LGALS3	LGALS3	Galectin OS=Sus scrofa OX=9823 GN=LGALS3 PE=1 SV=1
521	882	F2Z564|F2Z564_PIG	124.84	8	8	1.757	0.06366000000000001	-1.19607	9.10E+06	2	2	2	Oxidation (M)	38926	COX4I1	COX4I1	Cytochrome c oxidase subunit 4 isoform 1 mitochondrial OS=Sus scrofa OX=9823 GN=COX4I1 PE=1 SV=2
76	391	A0A287ALB2|A0A287ALB2_PIG	124.78	2	2	1.757	0.0923	-1.03475	7.50E+06	2	2	4	Carbamidomethylation	118729	S100A2	S100A2	Protein S100 OS=Sus scrofa OX=9823 GN=S100A2 PE=1 SV=1
223	456	A0A286ZYS2|A0A286ZYS2_PIG	124.09	4	4	1.756	0.6249	-0.204183	1.07E+06	1	1	1		53499	EFTUD2	EFTUD2	Elongation factor Tu GTP binding domain containing 2 OS=Sus scrofa OX=9823 GN=EFTUD2 PE=1 SV=2
136	447	F1SKJ5|F1SKJ5_PIG	122.36	4	4	1.755	0.5193	-0.284573	3.03E+07	2	2	4	Oxidation (M)	63961	CCT7	CCT7	Chaperonin containing TCP1 subunit 7 (Eta) OS=Sus scrofa OX=9823 GN=CCT7 PE=1 SV=1
251	939	F2Z5F5|F2Z5F5_PIG	121.49	11	11	1.754	0.9309	-0.0310923	5.35E+06	2	2	3		24205	RFC1	RFC1	Replication factor C subunit 1 OS=Sus scrofa OX=9823 GN=RFC1 PE=3 SV=1
445	597	F1SGH5|F1SGH5_PIG	118.63	8	8	1.744	0.3621	-0.441159	2.31E+06	2	2	2		39273	RPS23	RPS23	40S ribosomal protein S23 OS=Sus scrofa OX=9823 GN=RPS23 PE=1 SV=3
273	883	Q8SPA6|Q8SPA6_PIG	117.1	7	7	1.743	0.2552	-0.593102	5.29E+05	2	1	3	Carbamidomethylation; Oxidation (M)	38905	ACADM	ACADM	Medium-chain-specific acyl-CoA dehydrogenase mitochondrial OS=Sus scrofa OX=9823 GN=ACADM PE=1 SV=1
436	446	F1RFY1|F1RFY1_PIG	116.88	20	20	1.739	0.4058	-0.391677	1.59E+06	2	2	2		15043	CAT	CAT	Catalase OS=Sus scrofa OX=9823 GN=CAT PE=1 SV=1
461	944	sp|P63053|RL40_PIG	115.96	20	20	1.738	0.0116	-1.93517	2.62E+06	2	1	2		14728	USP7	USP7	Ubiquitin carboxyl-terminal hydrolase 7 OS=Sus scrofa OX=9823 GN=USP7 PE=1 SV=1
1387	1638	D0G0C8|D0G0C8_PIG	115.78	4	4	1.735	0.00872	-2.05899	5.88E+05	1	1	1		57444	ANXA8	ANXA8	Annexin OS=Sus scrofa OX=9823 GN=ANXA8 PE=1 SV=2
522	888	A0A287BKQ9|A0A287BKQ9_PIG	115.53	10	10	1.734	0.1934	-0.713521	5.00E+05	2	2	2		39441			Uncharacterized protein OS=Sus scrofa OX=9823 PE=4 SV=1
222	451	A3EX84|A3EX84_PIG	114.26	10	10	1.733	0.2742	-0.561917	1.14E+07	2	2	3		27215	PKM	PKM	Pyruvate kinase OS=Sus scrofa OX=9823 GN=PKM PE=1 SV=1
240	345	I3LER5|I3LER5_PIG	112.99	13	13	1.732	0.0006166	-3.20301	4.71E+06	2	2	2		19641	ARF1	ARF1	ADP-ribosylation factor 1 OS=Sus scrofa OX=9823 GN=ARF1 PE=1 SV=1
274	910	K7GQ95|K7GQ95_PIG	112.73	27	27	1.73	0.001043	-0.981674	6.32E+06	2	2	3	Acetylation (N-term); Oxidation (M)	10960	FN1	FN1	Fibronectin 1 OS=Sus scrofa OX=9823 GN=FN1 PE=1 SV=1
241	439	F1RQZ9|F1RQZ9_PIG	112.43	4	4	1.729	0.6418	-0.192594	1.25E+06	2	2	2	Carbamidomethylation	109478	HSPE1	HSPE1	10 kDa heat shock protein mitochondrial OS=Sus scrofa OX=9823 GN=HSPE1 PE=1 SV=1
104	413	D0G0C9|D0G0C9_PIG	112.29	4	4	1.729	0.07962000000000001	-1.09892	7.05E+06	2	2	4	Oxidation (M)	59474	RUVBL1	RUVBL1	RuvB-like helicase OS=Sus scrofa OX=9823 GN=RUVBL1 PE=1 SV=2
123	316	A0A286ZJZ9|A0A286ZJZ9_PIG	111.84	2	2	1.729	0.03242	-1.48905	4.29E+06	2	2	2		128171	GMPR	GMPR	GMP reductase OS=Sus scrofa OX=9823 GN=GMPR PE=1 SV=1
523	891	sp|Q6SA96|RS23_PIG	111.8	15	15	1.725	0.1217	-0.914674	8.62E+06	2	2	2		15817	LONP1	LONP1	Lon protease homolog mitochondrial OS=Sus scrofa OX=9823 GN=LONP1 PE=1 SV=2
749	671	A0A2C9F350|A0A2C9F350_PIG	111.79	5	5	1.723	0.1911	-0.718717	6.47E+04	1	1	1		43364	CRYAB	CRYAB	Alpha-crystallin B chain OS=Sus scrofa OX=9823 GN=CRYAB PE=2 SV=1
526	907	A0A287A2C3|A0A287A2C3_PIG	111.11	4	4	1.721	0.08714	-1.05973	1.44E+06	2	2	2		56636			Tubulin beta chain OS=Sus scrofa OX=9823 PE=1 SV=1
155	358	A0A287B970|A0A287B970_PIG	111.09	2	2	1.72	0.217	-0.66352	7.47E+06	2	2	3		117010	TUBB	TUBB	Tubulin beta chain OS=Sus scrofa OX=9823 GN=TUBB PE=2 SV=1
530	926	F1SEN1|F1SEN1_PIG	109.37	7	7	1.719	0.1525	-0.816702	7.94E+05	2	2	2		36748	TUBB4B	TUBB4B	Tubulin beta chain OS=Sus scrofa OX=9823 GN=TUBB4B PE=1 SV=1
1386	1632	A0A286ZZY4|A0A286ZZY4_PIG	109.32	18	18	1.718	0.4329	-0.363602	2.23E+06	1	1	1		9461	LOC100510930	LOC100510930	Tubulin alpha chain OS=Sus scrofa OX=9823 GN=LOC100510930 PE=3 SV=1
168	367	A0A286ZI36|A0A286ZI36_PIG	108.66	6	6	1.715	0.4157	-0.38121	4.52E+06	2	2	2		52584			Actin (Fragment) OS=Sus scrofa OX=9823 PE=2 SV=1
524	894	C4MXZ1|C4MXZ1_PIG	108.42	13	13	1.712	0.2782	-0.555627	7.85E+05	2	2	2		20697	TUBA1A	TUBA1A	Tubulin alpha chain OS=Sus scrofa OX=9823 GN=TUBA1A PE=3 SV=2
142	334	A0A286ZY95|A0A286ZY95_PIG	105.71	1	1	1.712	0.08452	-1.07299	2.47E+06	2	2	2	Carbamidomethylation	262325	TUBB4A	TUBB4A	Tubulin beta chain OS=Sus scrofa OX=9823 GN=TUBB4A PE=1 SV=2
276	923	F1SMZ6|F1SMZ6_PIG	105.46	24	24	1.71	0.006848999999999999	-2.16374	1.45E+07	2	2	3		10960	TUBA1A	TUBA1A	Tubulin alpha-1A chain OS=Sus scrofa OX=9823 GN=TUBA1A PE=1 SV=1
206	1005	I3L742|I3L742_PIG	104.87	4	4	1.709	0.1411	-0.850442	7.81E+05	1	1	1	Carbamidomethylation; Oxidation (M)	43827	HSPA8	HSPA8	Heat shock cognate 71 kDa protein OS=Sus scrofa OX=9823 GN=HSPA8 PE=1 SV=3
478	1236	F1RUJ4|F1RUJ4_PIG	104.64	5	5	1.707	0.2385	-0.622493	1.05E+07	1	1	2	Carbamidomethylation	37422	ATP5F1A	ATP5F1A	ATP synthase subunit alpha OS=Sus scrofa OX=9823 GN=ATP5F1A PE=1 SV=1
198	486	F1SBU7|F1SBU7_PIG	104.25	1	1	1.705	0.5666	-0.246716	3.78E+06	1	1	1		103531	ATP5B	ATP5B	ATP synthase subunit beta (Fragment) OS=Sus scrofa OX=9823 GN=ATP5B PE=2 SV=1
532	952	sp|Q7M2W6|CRYAB_PIG	104.1	14	14	1.705	0.05914	-1.22805	1.01E+06	2	2	2	Acetylation (N-term); Oxidation (M)	20129			Trypsin OS=Sus scrofa OX=9823 PE=1 SV=1
239	276	sp|Q52NJ1|RB11A_PIG	103.77	10	10	1.702	0.5505	-0.259235	1.66E+06	2	2	2		24394	RAB11A	RAB11A	Ras-related protein Rab-11A OS=Sus scrofa OX=9823 GN=RAB11A PE=2 SV=3
147	235	G9F6X8|G9F6X8_PIG	102.98	6	6	1.701	0.265	-0.576738	2.23E+06	3	3	3		56399	P4HB	P4HB	Protein disulfide-isomerase OS=Sus scrofa OX=9823 GN=P4HB PE=2 SV=1
243	474	sp|P62802|H4_PIG	102.62	17	17	1.701	0.331	-0.480159	1.26E+07	2	2	2		11367			Histone H4 OS=Sus scrofa OX=9823 PE=1 SV=2
135	265	sp|P26044|RADI_PIG	102.42	2	2	1.7	0.4688	-0.329003	1.08E+06	1	1	1	Carbamidomethylation	68550	RDX	RDX	Radixin OS=Sus scrofa OX=9823 GN=RDX PE=2 SV=1
396	845	F1S663|F1S663_PIG	102.33	1	1	1.698	0.2027	-0.693125	2.86E+05	1	1	1		162845	LAMC1	LAMC1	Laminin subunit gamma-1 precursor OS=Sus scrofa OX=9823 GN=LAMC1 PE=1 SV=2
275	918	F1SQ01|F1SQ01_PIG	102.3	7	7	1.697	0.02204	-1.65659	4.48E+07	2	1	3		30555	PRDX4	PRDX4	Peroxiredoxin 4 OS=Sus scrofa OX=9823 GN=PRDX4 PE=1 SV=1
485	1492	F1SDG0|F1SDG0_PIG	101.12	4	4	1.694	0.8190000000000001	-0.0867108	5.61E+05	1	1	2		44386	SF3B4	SF3B4	Uncharacterized protein OS=Sus scrofa OX=9823 GN=SF3B4 PE=1 SV=1
200	526	A0A286ZT31|A0A286ZT31_PIG	100.77	4	4	1.694	0.7774	-0.10935	7.22E+06	2	2	2	Carbamidomethylation	56004	SMAD4	SMAD4	Mothers against decapentaplegic homolog OS=Sus scrofa OX=9823 GN=SMAD4 PE=1 SV=1
221	353	F1RJP9|F1RJP9_PIG	100.53	1	1	1.694	0.7261	-0.138998	6.06E+05	2	2	2		194984	KIF3B	KIF3B	Kinesin family member 13B OS=Sus scrofa OX=9823 GN=KIF13B PE=1 SV=3
197	436	M3V7Z1|M3V7Z1_PIG	100.38	1	1	1.693	0.2659	-0.575265	4.43E+05	1	1	1		145257	CYFIP1	CYFIP1	Cytoplasmic FMR1-interacting protein OS=Sus scrofa OX=9823 GN=CYFIP1 tv1 PE=2 SV=1
115	900	F1SM78|F1SM78_PIG	99.99	11	11	1.692	0.262	-0.581682	1.79E+07	2	2	5	Oxidation (M)	19779	LOC733637	LOC733637	Myosin regulatory light chain 2 protein isoform 1 OS=Sus scrofa OX=9823 GN=LOC733637 PE=1 SV=2
184	346	F1RQI7|F1RQI7_PIG	97.93	1	1	1.686			7.05E+05	1	1	1		144927	MY06	MY06	Unconventional myosin-VI OS=Sus scrofa OX=9823 GN=MYO6 PE=1 SV=1
346	481	F1RIP4|F1RIP4_PIG	97.41	5	5	1.684	0.2521	-0.59841	1.23E+07	2	2	2		51173	RUVBL2	RUVBL2	RuvB-like helicase OS=Sus scrofa OX=9823 GN=RUVBL2 PE=1 SV=2
1388	1643	B0LY44|B0LY44_PIG	96.75	5	5	1.683	0.6012	-0.220974	2.42E+05	1	1	1	Carbamidomethylation	48477	OAT	OAT	Ornithine aminotransferase OS=Sus scrofa OX=9823 PE=2 SV=1
277	927	A0A287B7T5|A0A287B7T5_PIG	96.05	30	30	1.681	0.002292	-0.639766	2.10E+06	2	2	2	Carbamidomethylation	12790	ATP6V1G1	ATP6V1G1	V-type proton ATPase subunit G OS=Sus scrofa OX=9823 GN=ATP6V1G1 PE=1 SV=1
448	693	sp|Q710C4|SAHH_PIG	95.96	3	3	1.679	0.08235	-1.08428	5.87E+05	1	1	1		47694	AHCY	AHCY	Adenosylhomocysteinase OS=Sus scrofa OX=9823 GN=AHCY PE=3 SV=3
102	420	F1SDN6|F1SDN6_PIG	95.5	1	1	1.677	0.4037	-0.39393	2.72E+07	1	1	2	Carbamidomethylation; Oxidation (M)	105141	CTBP2	CTBP2	C-terminal binding protein 2 OS=Sus scrofa OX=9823 GN=CTBP2 PE=1 SV=3
859	1058	B2ZF49|B2ZF49_PIG	94.58	2	2	1.675			7.60E+05	1	1	1		83250	HADHA	HADHA	Hydroxyacyl-coenzyme A dehydrogenase/3-ketoacyl-coenzyme A thiolase/enoyl-coenzyme A hydratase alpha subunit OS=Sus scrofa OX=9823 GN=HADHA PE=2 SV=1
572	1806	F1S0A9|F1S0A9_PIG	94.43	1	1	1.674	0.1081	-0.966134	3.04E+07	1	1	2	Carbamidomethylation	131617	ZNF609	ZNF609	Zinc finger protein 609 OS=Sus scrofa OX=9823 GN=ZNF609 PE=4 SV=2
89	1035	B7U6F4|B7U6F4_PIG	93.64	4	4	1.674	0.8204	-0.0859691	2.72E+06	1	1	2		46557	STK26	STK26	Serine/threonine protein kinase MST4 OS=Sus scrofa OX=9823 GN=STK26 PE=2 SV=1
451	736	K9IW73|K9IW73_PIG	93.46	5	5	1.674	0.05264	-1.2786	2.45E+06	2	2	2	Oxidation (M)	48993	DLST	DLST	Dihydrolipoyllysine-residue succinyltransferase OS=Sus scrofa OX=9823 GN=DLST-tv1 PE=2 SV=1
549	1120	A0A287BF94|A0A287BF94_PIG	93.22	5	5	1.673			3.80E+05	1	1	1		40511	CTSB	CTSB	Cathepsin B OS=Sus scrofa OX=9823 GN=CTSB PE=1 SV=1
209	412	F1RWC5|F1RWC5_PIG	92.9	3	3	1.673	0.08492999999999999	-1.07089	1.02E+06	2	2	2		109762	KIF5B	KIF5B	Kinesin-like protein OS=Sus scrofa OX=9823 GN=KIF5B PE=1 SV=2
528	915	sp|Q29380|VDAC3_PIG	91.8	9	9	1.672	0.002957	-0.529134	1.76E+05	2	1	2		30578	VDAC3	VDAC3	Voltage-dependent anion-selective channel protein 3 OS=Sus scrofa OX=9823 GN=VDAC3 PE=2 SV=2
227	550	A0A287BG53|A0A287BG53_PIG	91.68	4	4	1.672	0.502	-0.299288	2.37E+06	2	1	3	Oxidation (M)	61789	LOC100624590	LOC100624590	Uncharacterized protein OS=Sus scrofa OX=9823 GN=LOC100624590 PE=3 SV=1
439	512	A0A2C9F3A3|A0A2C9F3A3_PIG	90.06	10	10	1.671	0.3657	-0.436863	4.08E+06	2	2	2	Oxidation (M)	23384	ATP5P0	ATP5P0	ATP synthase subunit O mitochondrial precursor OS=Sus scrofa OX=9823 GN=ATP5PO PE=3 SV=1
1060	1560	F1RVN1|F1RVN1_PIG	89.53	4	4	1.671	0.0292	-1.53447	1.89E+05	1	1	1	Carbamidomethylation	50570	NDUFV1	NDUFV1	NADH dehydrogenase [ubiquinone] flavoprotein 1 mitochondrial OS=Sus scrofa OX=9823 GN=NDUFV1 PE=1 SV=1
1038	1289	F2Z5E6|F2Z5E6_PIG	89.32	7	7	1.669	0.02204	-1.65659	3.78E+05	1	1	1	Carbamidomethylation	22876	RPS5	RPS5	Ribosomal protein S5 OS=Sus scrofa OX=9823 GN=RPS5 PE=1 SV=1
468	1027	A0A287B676|A0A287B676_PIG	88.85	2	2	1.667	0.008245	-2.08328	5.72E+06	1	1	1	Carbamidomethylation	66617	STAU1	STAU1	Staufen double-stranded RNA binding protein 1 OS=Sus scrofa OX=9823 GN=STAU1 PE=1 SV=1
1043	1350	F1S3W0|F1S3W0_PIG	88.69	20	20	1.664	0.1898	-0.721681	6.25E+06	1	1	1	Carbamidomethylation	10671	LOC100524873	LOC100524873	Cytochrome b-c1 complex subunit 6 OS=Sus scrofa OX=9823 GN=LOC100524873 PE=1 SV=1
698	657	A0A287AGM8|A0A287AGM8_PIG	88.07	3	3	1.662	0.9836	-0.00717706	3.98E+05	1	1	1		48768	DDOST	DDOST	Dolichyl-diphosphooligosaccharide--protein glycosyltransferase 48 kDa subunit OS=Sus scrofa OX=9823 GN=DDOST PE=1 SV=1
376	403	A0A287AMK0|A0A287AMK0_PIG	87.95	3	3	1.661	0.7738	-0.111366	6.27E+06	2	2	2		67169	ALB	ALB	Serum albumin OS=Sus scrofa OX=9823 GN=ALB PE=1 SV=1
879	1326	A0A287BRG6|A0A287BRG6_PIG	87.43	3	3	1.661	0.002085	-1.68069	2.49E+06	1	1	1		46989	ALDH1A1	ALDH1A1	Aldehyde dehydrogenase 1 family member A1 OS=Sus scrofa OX=9823 GN=ALDH1A1 PE=1 SV=1
754	780	Q1PC32|Q1PC32_PIG	87.28	7	7	1.66	0.3167	-0.499338	1.12E+06	1	1	1		21848			Triosephosphate isomerase (Fragment) OS=Sus scrofa OX=9823 PE=3 SV=1
225	468	A0A287A2C0|A0A287A2C0_PIG	87.26	2	2	1.659	0.6091	-0.215304	6.12E+06	1	1	2		57349	PRKAG2	PRKAG2	Protein kinase AMP-activated non-catalytic subunit gamma 2 OS=Sus scrofa OX=9823 GN=PRKAG2 PE=4 SV=1
546	1101	F1SFV7|F1SFV7_PIG	86.11	11	11	1.658	0.8564	-0.0673183	2.77E+06	1	1	1		11789	S100A4	S100A4	Protein S100 OS=Sus scrofa OX=9823 GN=S100A4 PE=1 SV=1
1389	1651	A0A286ZX29|A0A286ZX29_PIG	85.49	4	4	1.654	0.002342	-0.630395	6.05E+05	1	1	1		46237	SERPINB12	SERPINB12	Serpin family B member 12 OS=Sus scrofa OX=9823 GN=SERPINB12 PE=3 SV=1
529	924	F1S3U9|F1S3U9_PIG	85.45	9	9	1.653	0.1264	-0.898219	3.44E+06	2	1	2		22249	PRDX1	PRDX1	Uncharacterized protein OS=Sus scrofa OX=9823 GN=PRDX1 PE=1 SV=3
752	773	A0A1B2TT50|A0A1B2TT50_PIG	84.99	4	4	1.653	0.957	-0.0190835	4.91E+05	1	1	1	Carbamidomethylation	35594	PPP2CA	PPP2CA	Serine/threonine-protein phosphatase OS=Sus scrofa OX=9823 GN=PPP2CA PE=2 SV=1
1046	1395	sp|Q0Z8U2|RS3_PIG	84.89	5	5	1.651	0.8994	-0.0460423	2.84E+06	1	1	1		26688	RPS3	RPS3	40S ribosomal protein S3 OS=Sus scrofa OX=9823 GN=RPS3 PE=1 SV=1
697	626	sp|Q767K6|DHX16_PIG	84.47	1	1	1.651	0.2027	-0.693125	2.58E+06	1	1	1		119648	DHX16	DHX16	Pre-mRNA-splicing factor ATP-dependent RNA helicase DHX16 OS=Sus scrofa OX=9823 GN=DHX16 PE=3 SV=1
1033	1178	F1SRC5|F1SRC5_PIG	83.89	2	2	1.646	0.04965	-1.30399	9.86E+05	1	1	1		85449	ACO2	ACO2	Aconitate hydratase mitochondrial OS=Sus scrofa OX=9823 GN=ACO2 PE=1 SV=3
380	517	I3LM75|I3LM75_PIG	83.72	2	2	1.644	0.1966	-0.706394	6.03E+06	1	1	1	Carbamidomethylation	86351	SPG7	SPG7	SPG7 paraplegin matrix AAA peptidase subunit OS=Sus scrofa OX=9823 GN=SPG7 PE=3 SV=2
540	1041	F1SBB5|F1SBB5_PIG	83.52	1	1	1.637	0.8207	-0.0858103	1.53E+05	1	1	1		141963	NPC1	NPC1	NPC intracellular cholesterol transporter 1 OS=Sus scrofa OX=9823 GN=NPC1 PE=4 SV=3
1036	1245	A0A287B8X4|A0A287B8X4_PIG	83.33	10	10	1.636	0.03102	-1.50822	1.54E+06	1	1	1		15763	SRSF7	SRSF7	Uncharacterized protein OS=Sus scrofa OX=9823 GN=SRSF7 PE=1 SV=1
1390	1658	I3LK43|I3LK43_PIG	83.19	7	7	1.631	0.1131	-0.946499	5.59E+05	1	1	1		21767	NDUFS7	NDUFS7	NADH:ubiquinone oxidoreductase core subunit S7 OS=Sus scrofa OX=9823 GN=NDUFS7 PE=1 SV=2
345	460	F1RNB0|F1RNB0_PIG	83.17	1	1	1.631	0.2352	-0.628544	2.38E+06	1	1	1		183701	SUPT6H	SUPT6H	Transcription elongation factor spt6 OS=Sus scrofa OX=9823 GN=SUPT6H PE=1 SV=3
1391	1660	A0A286ZYL7|A0A286ZYL7_PIG	82.59	8	8	1.627	0.017769999999999998	-1.75007	3.04E+06	1	1	1		17475	ATP5F1D	ATP5F1D	ATP synthase subunit delta mitochondrial OS=Sus scrofa OX=9823 GN=ATP5F1D PE=1 SV=1
456	828	I3LR86|I3LR86_PIG	82.4	2	2	1.627	0.0806	-1.09361	1.33E+06	1	1	1	Oxidation (M)	81068	MCM5	MCM5	DNA helicase OS=Sus scrofa OX=9823 GN=MCM5 PE=1 SV=2
868	1165	A0A287AL05|A0A287AL05_PIG	82.14	2	2	1.623	0.09683	-1.01395	4.37E+06	1	1	1		74009	EIF3L	EIF3L	Eukaryotic translation initiation factor 3 subunit L OS=Sus scrofa OX=9823 GN=EIF3L PE=1 SV=1
154	348	A0A287B771|A0A287B771_PIG	81.65	4	4	1.622	0.02614	-1.58253	5.22E+05	1	1	1		27504	RPS4X	RPS4X	40S ribosomal protein S4 OS=Sus scrofa OX=9823 GN=RPS4X PE=1 SV=1
390	731	F1SPF3|F1SPF3_PIG	81.14	2	2	1.618	0.4885	-0.311127	1.65E+06	1	1	1	Oxidation (M)	101529	MCM2	MCM2	DNA helicase OS=Sus scrofa OX=9823 GN=MCM2 PE=1 SV=2
748	645	A0A286ZMI2|A0A286ZMI2_PIG	81.09	4	4	1.617	0.8341	-0.0787767	2.11E+05	1	1	1	Oxidation (M)	46901	STK4	STK4	Serine/threonine kinase 4 OS=Sus scrofa OX=9823 GN=STK4 PE=4 SV=1
413	1275	sp|Q9MYT8|ATP5I_PIG	80.69	17	17	1.616	0.743	-0.129005	6.26E+06	1	1	1		8232	ATP5ME	ATP5ME	ATP synthase subunit e mitochondrial OS=Sus scrofa OX=9823 GN=ATP5ME PE=3 SV=4
441	523	M3VK32|M3VK32_PIG	80.38	10	10	1.615	0.9542	-0.020356	8.47E+06	2	2	2	Carbamidomethylation	35080	PPP4C	PPP4C	Serine/threonine-protein phosphatase OS=Sus scrofa OX=9823 GN=PPP4C PE=2 SV=1
566	1672	I3LR64|I3LR64_PIG	80.07	6	6	1.611	0.609	-0.215376	2.69E+06	1	1	2	Carbamidomethylation; Oxidation (M)	20795	ISCU	ISCU	Iron-sulfur cluster assembly enzyme OS=Sus scrofa OX=9823 GN=ISCU PE=1 SV=2
753	777	A0A287A480|A0A287A480_PIG	79.38	3	3	1.605	0.4616	-0.335725	3.24E+05	1	1	1		46806	ARCN1	ARCN1	Coatomer subunit delta OS=Sus scrofa OX=9823 GN=ARCN1 PE=1 SV=1
1392	1666	K7GQ50|K7GQ50_PIG	79.37	22	22	1.603	0.8247	-0.0836987	1.57E+05	1	1	1	Acetylation (N-term)	10518	S100A1	S100A1	Protein S100 OS=Sus scrofa OX=9823 GN=S100A1 PE=1 SV=2
1059	1556	A0A287AAW2|A0A287AAW2_PIG	79.08	1	1	1.603	0.6791	-0.16806	2.55E+06	1	1	1		139667	SCAF8	SCAF8	SR-related CTD associated factor 8 OS=Sus scrofa OX=9823 GN=SCAF8 PE=4 SV=1
862	1079	I3LT08|I3LT08_PIG	78.86	2	2	1.602	0.3837	-0.415997	3.90E+05	1	1	1		59337	EEF1D	EEF1D	Eukaryotic translation elongation factor 1 delta OS=Sus scrofa OX=9823 GN=EEF1D PE=1 SV=2
1412	1828	F1RMZ8|F1RMZ8_PIG	78.73	2	2	1.602	0.2845	-0.545902	2.50E+06	1	1	1		56613	ATP6V1B2	ATP6V1B2	ATPase H+ transporting V1 subunit B2 OS=Sus scrofa OX=9823 GN=ATP6V1B2 PE=3 SV=1
1395	1678	A0A286ZV95|A0A286ZV95_PIG	78.46	5	5	1.596	0.0064930000000000005	-2.18689	7.53E+05	1	1	1		24911	TMED10	TMED10	Transmembrane p24 trafficking protein 10 OS=Sus scrofa OX=9823 GN=TMED10 PE=1 SV=1
278	1017	F2Z5M5|F2Z5M5_PIG	78.45	5	5	1.595	0.205	-0.688225	4.02E+06	1	1	2		21834	LIN7C	LIN7C	Protein lin-7 homolog OS=Sus scrofa OX=9823 GN=LIN7C PE=1 SV=1
472	1093	sp|Q29205|RL11_PIG	77.41	8	8	1.595	0.000892	-3.04479	3.66E+05	1	1	1		20212	RPL11	RPL11	60S ribosomal protein L11 OS=Sus scrofa OX=9823 GN=RPL11 PE=1 SV=3
543	1083	F1RQQ7|F1RQQ7_PIG	77.14	1	1	1.595	0.007882	-2.10281	3.83E+05	1	1	1		92584	PYGB	PYGB	Alpha-1 4 glucan phosphorylase OS=Sus scrofa OX=9823 GN=PYGB PE=1 SV=3
1393	1670	A0A287AJQ2|A0A287AJQ2_PIG	77.13	6	6	1.594	0.112	-0.950743	4.55E+05	1	1	1		28804	PGAM1	PGAM1	Phosphoglycerate mutase OS=Sus scrofa OX=9823 GN=PGAM1 PE=1 SV=1
672	1032	A0A287A2J9|A0A287A2J9_PIG	76.73	2	2	1.594	0.237	-0.625233	1.43E+06	1	1	1		88959	CUL3	CUL3	Cullin 3 OS=Sus scrofa OX=9823 GN=CUL3 PE=1 SV=1
347	535	F1RJC5|F1RJC5_PIG	76.55	1	1	1.592	0.6407	-0.193338	4.59E+06	1	1	1	Carbamidomethylation	90791	CDK11B	CDK11B	Uncharacterized protein OS=Sus scrofa OX=9823 GN=CDK11B PE=1 SV=3
565	1669	F2Z554|F2Z554_PIG	76.16	17	17	1.59	0.4069	-0.390502	2.59E+06	1	1	2	Carbamidomethylation	12784	RPL30	RPL30	60S ribosomal protein L30 OS=Sus scrofa OX=9823 GN=RPL30 PE=1 SV=1
1398	1729	I3LG91|I3LG91_PIG	75.91	4	4	1.59	0.489	-0.310682	1.36E+06	1	1	1		29533	FLG2	FLG2	Filaggrin family member 2 OS=Sus scrofa OX=9823 GN=FLG2 PE=1 SV=1
1394	1675	A0A287BAT6|A0A287BAT6_PIG	75.9	5	5	1.589	0.02762	-1.55862	3.05E+05	1	1	1	Carbamidomethylation	31909	ATP1B1	ATP1B1	Sodium/potassium-transporting ATPase subunit beta OS=Sus scrofa OX=9823 GN=ATP1B1 PE=1 SV=1
535	990	A0A287A453|A0A287A453_PIG	74.87	3	3	1.587	0.04069	-1.39041	8.10E+05	1	1	1		33866	HNRNPA2B1	HNRNPA2B1	Heterogeneous nuclear ribonucleoprotein A2/B1 OS=Sus scrofa OX=9823 GN=HNRNPA2B1 PE=1 SV=1
421	1493	A0A287B3Q0|A0A287B3Q0_PIG	74.78	1	1	1.586	0.01212	-1.91614	3.79E+06	1	1	2	Carbamidomethylation; Oxidation (M)	86758	AMPD2	AMPD2	AMP deaminase OS=Sus scrofa OX=9823 GN=AMPD2 PE=3 SV=1
541	1074	A0A287B410|A0A287B410_PIG	74.75	1	1	1.585	0.2831	-0.548045	6.93E+05	1	1	1		115218	OGDH	OGDH	Oxoglutarate dehydrogenase OS=Sus scrofa OX=9823 GN=OGDH PE=1 SV=1
567	1696	A0A287B6U9|A0A287B6U9_PIG	74.6	2	2	1.584	0.4898	-0.309972	1.28E+07	1	1	2	Carbamidomethylation; Acetylation (N-term)	58281	YTHDF3	YTHDF3	YTH N6-methyladenosine RNA binding protein 3 OS=Sus scrofa OX=9823 GN=YTHDF3 PE=1 SV=1
542	1078	F1SJ34|F1SJ34_PIG	74.57	6	6	1.583	0.06515	-1.18602	1.94E+06	1	1	1		16748	COX5A	COX5A	Cytochrome c oxidase subunit 5A OS=Sus scrofa OX=9823 GN=COX5A PE=1 SV=1
322	458	F1RSE7|F1RSE7_PIG	74.49	2	2	1.582	0.9017	-0.0449331	2.61E+06	1	1	1		93596	MCM4	MCM4	DNA helicase OS=Sus scrofa OX=9823 GN=MCM4 PE=1 SV=3
1396	1689	A0A0R4J8D6|A0A0R4J8D6_PIG	73.62	7	7	1.581	0.1816	-0.74086	4.06E+05	1	1	1		18904	MRPL49	MRPL49	39S ribosomal protein L49 mitochondrial OS=Sus scrofa OX=9823 GN=MRPL49 PE=1 SV=3
1409	1813	A0A287AQT0|A0A287AQT0_PIG	73.53	3	3	1.577	0.052979999999999985	-1.27581	3.46E+06	1	1	1		32792	RFC4	RFC4	Replication factor C subunit 4 OS=Sus scrofa OX=9823 GN=RFC4 PE=1 SV=1
539	1039	A0A287B0P6|A0A287B0P6_PIG	73.27	3	3	1.577	0.1082	-0.965733	7.75E+05	1	1	1		42610	CALR	CALR	Calreticulin OS=Sus scrofa OX=9823 GN=CALR PE=1 SV=1
538	1009	A0A287ACN9|A0A287ACN9_PIG	72.97	4	4	1.574	0.1844	-0.734216	0.00E+00	1	1	1		33008	FBL	FBL	Fibrillarin OS=Sus scrofa OX=9823 GN=FBL PE=1 SV=1
1397	1690	A0A287A3B5|A0A287A3B5_PIG	72.77	2	2	1.574	0.3481	-0.458284	3.31E+05	1	1	1		77969	HSD17B4	HSD17B4	Peroxisomal multifunctional enzyme type 2 OS=Sus scrofa OX=9823 GN=HSD17B4 PE=1 SV=1
874	1232	I3LAS6|I3LAS6_PIG	72.46	1	1	1.573	0.007698	-2.11306	7.48E+06	1	1	1		80641	UNKL	UNKL	Uncharacterized protein OS=Sus scrofa OX=9823 GN=UNKL PE=4 SV=2
1401	1744	sp|P62863|RS30_PIG	72.16	17	17	1.571	0.2239	-0.649927	2.81E+06	1	1	1		6648	FAU	FAU	40S ribosomal protein S30 OS=Sus scrofa OX=9823 GN=FAU PE=3 SV=1
860	1060	Q9TUF6|Q9TUF6_PIG	72.07	3	3	1.569	0.3428	-0.464947	7.76E+05	1	1	1		47586	LCTHI0	LCTHI0	Long-chain 3-ketoacyl-CoA thiolase OS=Sus scrofa OX=9823 GN=LCTHIO PE=2 SV=1
531	951	F1RFQ7|F1RFQ7_PIG	71.83	10	10	1.569	0.8733	-0.0588316	4.64E+06	2	2	2		24423	RAN	RAN	GTP-binding nuclear protein Ran OS=Sus scrofa OX=9823 GN=RAN PE=1 SV=2
544	1086	F1RWJ6|F1RWJ6_PIG	71.79	1	1	1.567	0.197	-0.705512	2.25E+05	1	1	1		103624	ACTA1	ACTA1	Actin alpha skeletal muscle OS=Sus scrofa OX=9823 GN=ACTA1 PE=1 SV=1
666	587	A0A2C9F3B1|A0A2C9F3B1_PIG	71.66	3	3	1.565	0.07754	-1.11042	4.41E+05	1	1	1		59364	ALDH2	ALDH2	Aldehyde dehydrogenase mitochondrial OS=Sus scrofa OX=9823 GN=ALDH2 PE=1 SV=1
1403	1784	A1XQV6|A1XQV6_PIG	71.14	12	12	1.564	0.2956	-0.529281	2.16E+06	1	1	1		9230	COX7A2	COX7A2	COX7A2 OS=Sus scrofa OX=9823 GN=COX7A2 PE=2 SV=1
440	518	F2Z4Z4|F2Z4Z4_PIG	70.92	4	4	1.562	0.8062	-0.0935518	1.18E+06	1	1	1		38915	CSNK1A1	CSNK1A1	Casein kinase I isoform alpha OS=Sus scrofa OX=9823 GN=CSNK1A1 PE=1 SV=1
568	1702	sp|P50667|COX2_PIG	70.91	9	9	1.558	0.2527	-0.597378	1.06E+06	1	1	2	Oxidation (M)	26185	MT-CO2	MT-CO2	Cytochrome c oxidase subunit 2 OS=Sus scrofa OX=9823 GN=MT-CO2 PE=3 SV=1
1399	1732	F2Z4Z8|F2Z4Z8_PIG	70.33	4	4	1.557	0.001252	-0.902361	1.01E+06	1	1	1	Carbamidomethylation	37331	GNB2	GNB2	G protein subunit beta 2 OS=Sus scrofa OX=9823 GN=GNB2 PE=1 SV=3
569	1724	K7GQW8|K7GQW8_PIG	70.33	4	4	1.556	0.3146	-0.502227	2.14E+06	1	1	2	Carbamidomethylation	37245	MORF4L1	MORF4L1	Mortality factor 4 like 1 OS=Sus scrofa OX=9823 GN=MORF4L1 PE=4 SV=1
570	1736	A0A287AQJ7|A0A287AQJ7_PIG	70.31	2	2	1.556	0.9763	-0.0104123	1.11E+06	1	1	2	Oxidation (M)	70999	DHX15	DHX15	Pre-mRNA-splicing factor ATP-dependent RNA helicase DHX15 OS=Sus scrofa OX=9823 GN=DHX15 PE=1 SV=1
533	956	F1SV23|F1SV23_PIG	69.93	18	18	1.555	0.7447	-0.128013	1.85E+06	2	2	2	Carbamidomethylation	12481	NDUFS5	NDUFS5	NADH dehydrogenase OS=Sus scrofa OX=9823 GN=NDUFS5 PE=1 SV=1
1040	1311	A0A286ZQB6|A0A286ZQB6_PIG	69.78	2	2	1.554	0.6389	-0.19456	1.96E+06	1	1	1	Oxidation (M)	76643	CCNT1	CCNT1	Cyclin T1 OS=Sus scrofa OX=9823 GN=CCNT1 PE=3 SV=1
1404	1787	A0A287AH68|A0A287AH68_PIG	69.63	11	11	1.553	0.1993	-0.700471	1.30E+06	1	1	1	Carbamidomethylation	10286			Uncharacterized protein OS=Sus scrofa OX=9823 PE=4 SV=1
1035	1222	F1SUZ5|F1SUZ5_PIG	69.61	2	2	1.549	0.9358	-0.0288123	1.04E+06	1	1	1		89661	RRM1	RRM1	Ribonucleoside-diphosphate reductase OS=Sus scrofa OX=9823 GN=RRM1 PE=1 SV=3
90	1036	F1SUG4|F1SUG4_PIG	69.35	7	7	1.549	0.6134	-0.212249	8.23E+06	1	1	3	Acetylation (N-term); Oxidation (M)	13170	ELOB	ELOB	Uncharacterized protein OS=Sus scrofa OX=9823 GN=ELOB PE=1 SV=1
1400	1741	A0A287ADL8|A0A287ADL8_PIG	68.98	4	4	1.548	0.08943999999999999	-1.04842	3.11E+06	1	1	1	Carbamidomethylation	38098	PSMD4	PSMD4	26S proteasome non-ATPase regulatory subunit 4 OS=Sus scrofa OX=9823 GN=PSMD4 PE=1 SV=1
1402	1781	F1RQH9|F1RQH9_PIG	68.49	1	1	1.548	0.005511	-0.258762	2.97E+05	1	1	1		155027	CD109	CD109	CD109 molecule OS=Sus scrofa OX=9823 GN=CD109 PE=1 SV=2
1415	1853	F2Z5D8|F2Z5D8_PIG	67.95	2	2	1.546	0.02178	-1.66174	5.45E+06	1	1	1		57544	SMU1	SMU1	WD40 repeat-containing protein SMU1 OS=Sus scrofa OX=9823 GN=SMU1 PE=1 SV=1
1406	1799	B6EDV3|B6EDV3_PIG	67.81	15	15	1.545	0.364	-0.438887	1.37E+06	1	1	1		7947	ATP8	ATP8	ATP synthase protein 8 OS=Sus scrofa OX=9823 GN=ATP8 PE=3 SV=1
854	863	A0A287AJY2|A0A287AJY2_PIG	67.43	2	2	1.545	0.2561	-0.591573	5.60E+06	1	1	1		58022	TCP1	TCP1	T-complex protein 1 subunit alpha OS=Sus scrofa OX=9823 GN=TCP1 PE=1 SV=1
548	1106	A0A287ANM8|A0A287ANM8_PIG	67.26	7	7	1.54	0.05871000000000001	-1.23121	6.34E+05	1	1	1		28826	C13H3LORF33	C13H3LORF33	Uncharacterized protein OS=Sus scrofa OX=9823 GN=C13H21orf33 PE=1 SV=1
1405	1789	A0A287AHT5|A0A287AHT5_PIG	67.14	10	10	1.54	0.1784	-0.748581	3.33E+06	1	1	1		12393	SNRPD1	SNRPD1	Small nuclear ribonucleoprotein D1 polypeptide OS=Sus scrofa OX=9823 GN=SNRPD1 PE=1 SV=1
551	1125	sp|Q29090|2ABA_PIG	67.03	3	3	1.54	0.6462	-0.189626	3.38E+05	1	1	1		49614	PPP2R2A	PPP2R2A	Serine/threonine-protein phosphatase 2A 55 kDa regulatory subunit B alpha isoform (Fragment) OS=Sus scrofa OX=9823 GN=PPP2R2A PE=2 SV=1
1066	1591	A0A287A604|A0A287A604_PIG	66.32	2	2	1.539	0.8349	-0.0783603	6.21E+05	1	1	1		60947	LGALS3BP	LGALS3BP	Galectin 3 binding protein OS=Sus scrofa OX=9823 GN=LGALS3BP PE=4 SV=1
571	1798	sp|Q6QAT1|RS28_PIG	66.19	17	17	1.539	0.2706	-0.567656	2.74E+06	1	1	2		7841	RPS28	RPS28	40S ribosomal protein S28 OS=Sus scrofa OX=9823 GN=RPS28 PE=1 SV=2
573	1812	sp|P46405|RS12_PIG	66.13	8	8	1.538	0.2038	-0.690775	1.30E+06	1	1	2		14515	RPS12	RPS12	40S ribosomal protein S12 OS=Sus scrofa OX=9823 GN=RPS12 PE=2 SV=2
1407	1804	F2Z5F2|F2Z5F2_PIG	66.11	6	6	1.536	0.4958	-0.304685	3.49E+05	1	1	1		22541	RAB10	RAB10	Ras-related protein Rab-10 OS=Sus scrofa OX=9823 GN=RAB10 PE=1 SV=1
1410	1814	A0A287BKR2|A0A287BKR2_PIG	65.73	2	2	1.536	0.9658	-0.0151083	5.12E+05	1	1	1		54512	SHMT2	SHMT2	Serine hydroxymethyltransferase OS=Sus scrofa OX=9823 GN=SHMT2 PE=1 SV=1
1408	1805	A1XQS3|A1XQS3_PIG	65.62	15	15	1.536	0.04231	-1.37345	6.92E+05	1	1	1	Carbamidomethylation	9311	NDUFA4	NDUFA4	Mitochondrial NDUFA4 OS=Sus scrofa OX=9823 GN=NDUFA4 PE=2 SV=1
1071	1819	P79319|P79319_PIG	65.4	15	15	1.536	0.2304	-0.637499	2.30E+06	1	1	1		8332	COX5B	COX5B	Cytochrome C oxidase polypeptide VB (Fragment) OS=Sus scrofa OX=9823 PE=2 SV=1
437	499	A0A286ZVS0|A0A286ZVS0_PIG	65.33	1	1	1.535	0.8314	-0.0801848	1.34E+06	1	1	1		135563	SF3B3	SF3B3	Splicing factor 3b subunit 3 OS=Sus scrofa OX=9823 GN=SF3B3 PE=1 SV=1
1451	2009	A0A287AP85|A0A287AP85_PIG	65.23	1	1	1.534	0.002104	-0.676934	3.60E+06	1	1	1		66819	CLINT1	CLINT1	Clathrin interactor 1 OS=Sus scrofa OX=9823 GN=CLINT1 PE=1 SV=1
1411	1824	sp|Q95339|ATPK_PIG	64.25	12	12	1.534	0.2578	-0.5887	3.86E+05	1	1	1		10311	ATP5MF	ATP5MF	ATP synthase subunit f mitochondrial OS=Sus scrofa OX=9823 GN=ATP5MF PE=3 SV=4
545	1090	F1SSC2|F1SSC2_PIG	63.68	1	1	1.531	0.1241	-0.906193	1.70E+06	1	1	1		134813	CDK13	CDK13	Cyclin dependent kinase 13 OS=Sus scrofa OX=9823 GN=CDK13 PE=4 SV=2
400	987	A0A287BIZ0|A0A287BIZ0_PIG	63.5	1	1	1.53	0.1464	-0.834429	3.80E+05	1	1	1		125174	SIN3A	SIN3A	SIN3 transcription regulator family member A OS=Sus scrofa OX=9823 GN=SIN3A PE=1 SV=1
1044	1351	F6Q8Z7|F6Q8Z7_PIG	62.41	3	3	1.528	0.1868	-0.7286	2.14E+06	1	1	1		36224	EIF4A2	EIF4A2	Eukaryotic initiation factor 4A-II OS=Sus scrofa OX=9823 GN=EIF4A2 PE=1 SV=1
1426	1897	A0A287AFA5|A0A287AFA5_PIG	62.39	3	3	1.527	0.1869	-0.728367	6.47E+05	1	1	1		37423			Uncharacterized protein OS=Sus scrofa OX=9823 PE=1 SV=1
703	853	A0A286ZR85|A0A286ZR85_PIG	62.35	1	1	1.526	0.1475	-0.831179	6.18E+05	1	1	1	Oxidation (M)	267581	SPTAN1	SPTAN1	Spectrin alpha non-erythrocytic 1 OS=Sus scrofa OX=9823 GN=SPTAN1 PE=1 SV=1
1413	1830	Q00P28|Q00P28_PIG	62.16	20	20	1.522	0.007493	-0.125338	9.37E+05	1	1	1		6764	B2M	B2M	Beta-2-microglobulin (Fragment) OS=Sus scrofa OX=9823 GN=B2M PE=2 SV=1
446	611	F1S4D4|F1S4D4_PIG	62.02	1	1	1.522	0.3906	-0.408257	1.08E+06	1	1	1	Carbamidomethylation	105721	PKN2	PKN2	Protein kinase N2 OS=Sus scrofa OX=9823 GN=PKN2 PE=4 SV=2
574	1945	A0A287AG37|A0A287AG37_PIG	62	2	2	1.517	0.8197	-0.0863398	8.33E+07	1	1	2		50745	G3BP2	G3BP2	G3BP stress granule assembly factor 2 OS=Sus scrofa OX=9823 GN=G3BP2 PE=1 SV=1
751	687	A0A287AR84|A0A287AR84_PIG	61.94	1	1	1.515	0.8944	-0.0484634	3.41E+06	1	1	1		89588	MCM6	MCM6	DNA helicase OS=Sus scrofa OX=9823 GN=MCM6 PE=3 SV=1
255	1559	A0A287B959|A0A287B959_PIG	61.9	13	13	1.514	0.0008892999999999998	-3.0461	1.48E+06	1	1	2		15841	HIST1H2AC	HIST1H2AC	Histone H2A OS=Sus scrofa OX=9823 GN=HIST1H2AC PE=3 SV=1
1414	1842	A5H1Q1|A5H1Q1_PIG	61.69	3	3	1.414	0.6357	-0.196741	5.82E+05	1	1	1		61032	DSG1	DSG1	Desmoglein 1 (Fragment) OS=Sus scrofa OX=9823 PE=2 SV=1
1052	1486	sp|A5GFY8|SERA_PIG	61.21	2	2	1.414	0.2899	-0.537737	2.28E+05	1	1	1		56810	PHGDH	PHGDH	D-3-phosphoglycerate dehydrogenase OS=Sus scrofa OX=9823 GN=PHGDH PE=3 SV=1
1431	1916	I3LCI4|I3LCI4_PIG	61.13	1	1	1.412	0.2119	-0.673849	4.16E+06	1	1	1	Carbamidomethylation	109409	ZFR	ZFR	Zinc finger RNA binding protein OS=Sus scrofa OX=9823 GN=ZFR PE=1 SV=2
1416	1854	A0A287B013|A0A287B013_PIG	60.59	9	9	1.311	0.9921	-0.00344017	0.00E+00	1	1	1		20542	CNIH2	CNIH2	Ras-related protein Rab-1B OS=Sus scrofa OX=9823 GN=CNIH2 PE=4 SV=1
1417	1863	F1RWY7|F1RWY7_PIG	60.58	4	4	1.311	0.007053	-2.15101	2.30E+05	1	1	1		33278	BPHL	BPHL	Valacyclovir hydrolase precursor OS=Sus scrofa OX=9823 GN=BPHL PE=1 SV=3
1418	1867	A0A287AZV7|A0A287AZV7_PIG	60.11	11	11	1.308	0.2942	-0.531343	1.20E+05	1	1	1		14307	NDUFC2	NDUFC2	NADH dehydrogenase [ubiquinone] 1 subunit C2 OS=Sus scrofa OX=9823 GN=NDUFC2 PE=1 SV=1
465	999	I3LSS2|I3LSS2_PIG	60.01	4	4	1.206	0.9586	-0.018358	3.66E+05	1	1	1		25146	CHMP2A	CHMP2A	Charged multivesicular body protein 2A OS=Sus scrofa OX=9823 GN=CHMP2A PE=3 SV=2
1419	1872	A0A286ZP69|A0A286ZP69_PIG	59.01	5	5	1.205	0.6899	-0.161208	1.27E+06	1	1	1		23540	RAB7A	RAB7A	RAB7A member RAS oncogene family OS=Sus scrofa OX=9823 GN=RAB7A PE=1 SV=1
1437	1947	I3W8V7|I3W8V7_PIG	58.94	2	2	1.205	0.5894	-0.229583	1.03E+06	1	1	1		53121	U2AF2	U2AF2	U2 snRNP auxiliary factor large subunit OS=Sus scrofa OX=9823 GN=U2AF2 PE=2 SV=1
1048	1434	F1SGG1|F1SGG1_PIG	58.91	3	3	1.105	0.5762	-0.239419	8.42E+05	1	1	1	Oxidation (M)	47418	KRT18	KRT18	Keratin 18 OS=Sus scrofa OX=9823 GN=KRT18 PE=1 SV=3
1429	1906	K7GQM7|K7GQM7_PIG	58.8	2	2	1.104	0.6475	-0.188754	1.22E+06	1	1	1		44943	LAMP2	LAMP2	Lysosome-associated membrane glycoprotein 2 isoform 1 precursor OS=Sus scrofa OX=9823 GN=LAMP2 PE=1 SV=2
1054	1500	A0A286ZS87|A0A286ZS87_PIG	58.74	2	2	1.104	0.7928	-0.100831	5.45E+05	1	1	1	Carbamidomethylation	62366	GRN	GRN	Granulins precursor OS=Sus scrofa OX=9823 GN=GRN PE=1 SV=1
1041	1342	A0A287ANK5|A0A287ANK5_PIG	58.59	4	4	1.004	0.2706	-0.567656	6.38E+05	1	1	1		67489	GPD2	GPD2	Glycerol-3-phosphate dehydrogenase 2 OS=Sus scrofa OX=9823 GN=GPD2 PE=1 SV=1
1423	1888	A0A287AI87|A0A287AI87_PIG	57.7	3	3	1.004	0.5918	-0.227818	1.47E+06	1	1	1		39371	ACTR1A	ACTR1A	ARP1 actin related protein 1 homolog A OS=Sus scrofa OX=9823 GN=ACTR1A PE=1 SV=1
1422	1879	A0A287B3A7|A0A287B3A7_PIG	57.41	10	10	1.003	0.1659	-0.780127	9.69E+06	1	1	1		11297			Uncharacterized protein OS=Sus scrofa OX=9823 PE=4 SV=1
1435	1933	I3L973|I3L973_PIG	57.3	2	2	1.002	0.6537	-0.184615	4.86E+06	1	1	1		39564	PARVA	PARVA	Parvin alpha OS=Sus scrofa OX=9823 GN=PARVA PE=1 SV=2
1421	1877	A0A2C9F3C3|A0A2C9F3C3_PIG	57.15	4	4	0.902	0.2236	-0.650509	2.52E+05	1	1	1		31319	HADH	HADH	Hydroxyacyl-coenzyme A dehydrogenase mitochondrial OS=Sus scrofa OX=9823 GN=HADH PE=1 SV=1
1420	1875	I3LRR4|I3LRR4_PIG	56.72	3	3	0.901	0.3733	-0.42793	4.48E+05	1	1	1		48157	NDUFV3	NDUFV3	NADH:ubiquinone oxidoreductase subunit V3 OS=Sus scrofa OX=9823 GN=NDUFV3 PE=1 SV=2
1424	1891	A0A287A7F5|A0A287A7F5_PIG	56.7	7	7	0.899	0.3856	-0.413852	7.32E+06	1	1	1		14143	RPL31	RPL31	60S ribosomal protein L31 OS=Sus scrofa OX=9823 GN=RPL31 PE=1 SV=1
282	1166	I3LLA8|I3LLA8_PIG	56.24	1	1	0.856	0.9674	-0.0143894	9.25E+06	1	1	2	Carbamidomethylation	81077	SSRP1	SSRP1	FACT complex subunit SSRP1 OS=Sus scrofa OX=9823 GN=SSRP1 PE=1 SV=1
1425	1895	I3L9M7|I3L9M7_PIG	56.19	4	4	0.841	0.3162	-0.500024	4.24E+05	1	1	1		32432	LRRC59	LRRC59	Leucine-rich repeat-containing protein 59 OS=Sus scrofa OX=9823 GN=LRRC59 PE=1 SV=2
1039	1304	L7X1L8|L7X1L8_PIG	55.66	16	16	0.841	0.7834	-0.106011	9.72E+05	1	1	1	Carbamidomethylation	7518	CDC42	CDC42	Cell division cycle 42 (Fragment) OS=Sus scrofa OX=9823 PE=2 SV=1
442	541	A0A286ZYJ8|A0A286ZYJ8_PIG	55.16	1	1	0.821	0.2006	-0.697647	6.68E+05	1	1	1	Carbamidomethylation	123007	UPF1	UPF1	UPF1 RNA helicase and ATPase OS=Sus scrofa OX=9823 GN=UPF1 PE=1 SV=1
881	1338	A0A287BSS1|A0A287BSS1_PIG	55.15	4	4	0.819	0.2427	-0.614912	1.05E+06	1	1	1		35574	RFC2	RFC2	Replication factor C subunit 2 OS=Sus scrofa OX=9823 GN=RFC2 PE=1 SV=1
1042	1347	A0A0B8RT23|A0A0B8RT23_PIG	55.1	1	1	0.819	0.3194	-0.495651	3.24E+06	1	1	1		91214	TOP1	TOP1	Topoisomerase (DNA) I OS=Sus scrofa domesticus OX=9825 GN=TOP1 PE=4 SV=1
1427	1900	F1RJQ9|F1RJQ9_PIG	55.04	13	13	0.715	0.01028	-1.98758	4.35E+05	1	1	1		12763			Uncharacterized protein OS=Sus scrofa OX=9823 PE=3 SV=2
382	588	A0A287BJ10|A0A287BJ10_PIG	54.85	1	1	0.714	0.0034270000000000004	-2.46382	9.34E+05	1	1	1		257907	CREBBP	CREBBP	CREB binding protein OS=Sus scrofa OX=9823 GN=CREBBP PE=4 SV=1
870	1203	A0A287BS00|A0A287BS00_PIG	54.79	3	3	0.699	0.1604	-0.794769	1.26E+06	1	1	1	Carbamidomethylation	50963	TXNRD2	TXNRD2	Thioredoxin reductase 2 mitochondrial OS=Sus scrofa OX=9823 GN=TXNRD2 PE=1 SV=1
1428	1901	sp|P00795|CATD_PIG	54.73	3	3	0.684	0.9634	-0.0161889	7.85E+05	1	1	1	Carbamidomethylation	37295	CTSD	CTSD	Cathepsin D OS=Sus scrofa OX=9823 GN=CTSD PE=1 SV=2
406	1099	A0A287ACR8|A0A287ACR8_PIG	54.59	7	7	0.654	0.1375	-0.861666	5.07E+05	1	1	1		19311	NAA50	NAA50	N-alpha-acetyltransferase 50 OS=Sus scrofa OX=9823 GN=NAA50 PE=1 SV=1
1433	1924	A0A287B4D8|A0A287B4D8_PIG	54.33	1	1	0.651	0.4546	-0.342361	1.29E+07	1	1	1		83334	COPB2	COPB2	Coatomer protein complex subunit beta 2 OS=Sus scrofa OX=9823 GN=COPB2 PE=1 SV=1
205	844	F1SQN1|F1SQN1_PIG	54.22	4	4	0.623	0.3111	-0.507086	3.96E+05	1	1	1		58057	CCT4	CCT4	T-complex protein 1 subunit delta OS=Sus scrofa OX=9823 GN=CCT4 PE=1 SV=1
1430	1909	A0A287B931|A0A287B931_PIG	53.82	6	6	0.622	0.5325	-0.273672	4.40E+05	1	1	1		17682	RAP1B	RAP1B	RAP1B member of RAS oncogene family OS=Sus scrofa OX=9823 GN=RAP1B PE=1 SV=1
1045	1354	F1RUV5|F1RUV5_PIG	53.11	1	1	0.622	0.5395	-0.268001	1.03E+05	1	1	1		129294	PC	PC	Pyruvate carboxylase OS=Sus scrofa OX=9823 GN=PC PE=1 SV=3
1434	1925	F2Z4Y0|F2Z4Y0_PIG	52.86	7	7	0.587	0.2942	-0.531343	1.73E+06	1	1	1		13916	SNRPD3	SNRPD3	Small nuclear ribonucleoprotein Sm D3 OS=Sus scrofa OX=9823 GN=SNRPD3 PE=1 SV=1
1432	1920	A0A286ZYX8|A0A286ZYX8_PIG	52.39	4	4	0.584	0.1962	-0.707279	5.33E+05	1	1	1		39420	ALDOA	ALDOA	Fructose-bisphosphate aldolase OS=Sus scrofa OX=9823 GN=ALDOA PE=1 SV=1
1047	1423	A0A287A9R6|A0A287A9R6_PIG	51.75	2	2	0.546	0.2638	-0.578709	1.28E+06	1	1	1	Carbamidomethylation	58157	NMD3	NMD3	60S ribosomal export protein NMD3 OS=Sus scrofa OX=9823 GN=NMD3 PE=3 SV=1
1034	1188	Q6UAQ9|Q6UAQ9_PIG	51.66	4	4	0.541	0.0456	-1.34094	7.44E+05	1	1	1		32884	ETFA	ETFA	Electron transfer flavoprotein alpha subunit (Fragment) OS=Sus scrofa OX=9823 GN=ETFA PE=2 SV=1
1436	1935	A0A2C9F363|A0A2C9F363_PIG	51.22	7	7	0.529	0.04839	-1.31515	8.51E+05	1	1	1		17073	ARF6	ARF6	ADP-ribosylation factor 6 OS=Sus scrofa OX=9823 GN=ARF6 PE=1 SV=1
1438	1952	F1RZ28|F1RZ28_PIG	51.08	5	5	0.521	0.0739	-1.1313	6.19E+05	1	1	1		18916	RPS10	RPS10	Ribosomal protein S10 OS=Sus scrofa OX=9823 GN=RPS10 PE=1 SV=2
1458	2035	F1S458|F1S458_PIG	50.99	1	1	0.502	0.016640000000000002	-1.77859	1.59E+06	1	1	1		71431	KARS	KARS	Lysine--tRNA ligase OS=Sus scrofa OX=9823 GN=KARS PE=1 SV=2
1439	1960	F6PZX4|F6PZX4_PIG	50.27	2	2	0.502	0.5372	-0.269856	2.71E+05	1	1	1		42752	ACAA2	ACAA2	3-ketoacyl-CoA thiolase mitochondrial OS=Sus scrofa OX=9823 GN=ACAA2 PE=1 SV=1
1440	1963	A0A287A9A0|A0A287A9A0_PIG	49.98	2	2	0.462	0.7401	-0.130704	1.16E+06	1	1	1		63832	OSBPL9	OSBPL9	Oxysterol-binding protein OS=Sus scrofa OX=9823 GN=OSBPL9 PE=1 SV=1
1445	1982	F1SLR1|F1SLR1_PIG	49.62	3	3	0.461	0.4737	-0.324487	1.79E+06	1	1	1	Carbamidomethylation	27716	NDUFA8	NDUFA8	NADH dehydrogenase OS=Sus scrofa OX=9823 GN=NDUFA8 PE=1 SV=3
554	1249	A0A287BR33|A0A287BR33_PIG	49.42	1	1	0.442	0.3393	-0.469403	8.83E+06	1	1	1		106986	INTS8	INTS8	Integrator complex subunit 8 OS=Sus scrofa OX=9823 GN=INTS8 PE=4 SV=1
1443	1973	F2Z562|F2Z562_PIG	49.35	2	2	0.441	0.202	-0.694627	2.38E+06	1	1	1		46741	TUBB	TUBB	Tubulin gamma chain OS=Sus scrofa OX=9823 PE=3 SV=2
1441	1968	F1SMW4|F1SMW4_PIG	48.67	3	3	0.432	0.02081	-1.68152	9.21E+05	1	1	1		44399	VPS4B	VPS4B	Vacuolar protein sorting 4 homolog B OS=Sus scrofa OX=9823 GN=VPS4B PE=1 SV=3
1442	1972	A0A287ADK7|A0A287ADK7_PIG	48.65	7	7	0.421	0.03392	-1.46942	1.05E+05	1	1	1		16839	FIS1	FIS1	Mitochondrial fission 1 protein OS=Sus scrofa OX=9823 GN=FIS1 PE=1 SV=1
1055	1511	A0A287BNU5|A0A287BNU5_PIG	47.73	5	5	0.399	0.305	-0.515686	9.58E+05	1	1	1		23721	RAB5B	RAB5B	RAB5B member RAS oncogene family OS=Sus scrofa OX=9823 GN=RAB5B PE=1 SV=1
1444	1978	A0A287B4G4|A0A287B4G4_PIG	47.71	5	5	0.398	0.0191	-1.71874	6.09E+05	1	1	1	Carbamidomethylation	21450	RAC1	RAC1	Ras-related C3 botulinum toxin substrate 1 OS=Sus scrofa OX=9823 GN=RAC1 PE=1 SV=1
1446	1989	F1S519|F1S519_PIG	47.23	2	2	0.361	0.4561	-0.34093	7.02E+05	1	1	1		85189	KIF3B	KIF3B	Kinesin-like protein OS=Sus scrofa OX=9823 GN=KIF3B PE=3 SV=2
1695	3247	A0A286ZMZ2|A0A286ZMZ2_PIG	46.98	1	1	0.321	0.1448	-0.839201	4.40E+05	1	1	1		57727	CPSF6	CPSF6	Cleavage and polyadenylation specificity factor subunit 6 OS=Sus scrofa OX=9823 GN=CPSF6 PE=1 SV=1
575	1997	A0A140TAL0|A0A140TAL0_PIG	46.56	2	2	0.32	0.2294	-0.639388	7.60E+06	1	1	2		46004	GMPPA	GMPPA	Mannose-1-phosphate guanyltransferase alpha OS=Sus scrofa OX=9823 GN=GMPPA PE=4 SV=2
903	1480	A0A286ZPU3|A0A286ZPU3_PIG	46.14	1	1	0.319	0.1514	-0.819845	2.71E+06	1	1	1		105846	XRN2	XRN2	5'-3' exoribonuclease OS=Sus scrofa OX=9823 GN=XRN2 PE=1 SV=1
1447	1999	I3LQ38|I3LQ38_PIG	45.71	10	10	0.241	0.4708	-0.327154	1.15E+06	1	1	1		16465	NDUFS4	NDUFS4	NADH:ubiquinone oxidoreductase subunit S4 OS=Sus scrofa OX=9823 GN=NDUFS4 PE=1 SV=2
1037	1279	A0A287A428|A0A287A428_PIG	45.61	1	1	0.235	0.2623	-0.581185	7.97E+05	1	1	1		115660	PKP4	PKP4	Plakophilin 4 OS=Sus scrofa OX=9823 GN=PKP4 PE=1 SV=1
1448	2003	A0A287BJU2|A0A287BJU2_PIG	44.71	1	1	0.103	0.7877	-0.103634	1.00E+06	1	1	1		88691	CACTIN	CACTIN	Cactin spliceosome C complex subunit OS=Sus scrofa OX=9823 GN=CACTIN PE=4 SV=1
1449	2004	sp|Q29361|RL35_PIG	44.32	8	8	0.102	0.9209	-0.0357828	8.82E+05	1	1	1		14549	RPL35	RPL35	60S ribosomal protein L35 OS=Sus scrofa OX=9823 GN=RPL35 PE=1 SV=3
1452	2016	A0A287A4H8|A0A287A4H8_PIG	44.04	4	4	0.0841	0.3975	-0.400652	6.51E+05	1	1	1		45608			Uncharacterized protein OS=Sus scrofa OX=9823 PE=3 SV=1
1454	2021	sp|A5GFS8|VAPB_PIG	42.75	6	6	0.0826	0.3884	-0.41071	1.98E+06	1	1	1		27053	VAPB	VAPB	Vesicle-associated membrane protein-associated protein B OS=Sus scrofa OX=9823 GN=VAPB PE=3 SV=1
648	494	A0A287BD07|A0A287BD07_PIG	42.63	1	1	0.08	0.7898	-0.102477	6.24E+05	1	1	1		135811	DHX38	DHX38	Uncharacterized protein OS=Sus scrofa OX=9823 GN=DHX38 PE=4 SV=1
1464	2097	A0A287A073|A0A287A073_PIG	42.6	1	1	0.068	0.2957	-0.529134	3.72E+06	1	1	1		82778	DYRK1A	DYRK1A	Dual specificity tyrosine phosphorylation regulated kinase 1A OS=Sus scrofa OX=9823 GN=DYRK1A PE=4 SV=1
1456	2028	A0A286ZYE1|A0A286ZYE1_PIG	42.55	2	2	0.0675	0.2114	-0.674874	7.70E+05	1	1	1		81896	HID1	HID1	HID1 domain containing OS=Sus scrofa OX=9823 GN=HID1 PE=4 SV=1
1457	2032	A0A286ZPS5|A0A286ZPS5_PIG	42.39	11	11	0.034	0.0232	-1.63432	3.29E+06	1	1	1		11945	EIF5A2	EIF5A2	Eukaryotic translation initiation factor 5A OS=Sus scrofa OX=9823 GN=EIF5A2 PE=3 SV=1
1061	1564	A0A287BBI3|A0A287BBI3_PIG	41.78	3	3	0.001	0.09582	-1.0185	5.66E+05	1	1	1		30646	RPL6	RPL6	60S ribosomal protein L6 OS=Sus scrofa OX=9823 GN=RPL6 PE=1 SV=1
1459	2049	A0A287BAW0|A0A287BAW0_PIG	41.74	9	9	0.001	0.4355	-0.361002	7.02E+04	1	1	1		13451	NDUFA5	NDUFA5	Uncharacterized protein OS=Sus scrofa OX=9823 GN=NDUFA5 PE=1 SV=1
